# Supplementary material for: Identify novel elements of knowledge with word embedding
Source: PLoS One. 2023 Jun 20;18(6):e0284567. doi: 10.1371/journal.pone.0284567 (PMC10281565; doi:10.1371/journal.pone.0284567)
Supplement: S1 File — (CSV) [file pone.0284567.s002.csv]

sim_ref	sim_all	sim_biol	sim_chem	sim_med	sim_phys	sim_eng	field
.035533454	.75495553		.65910804				Chemistry
.022507457	.79016256		.7295168				Chemistry
.048001535	.74496257		.53037202				Chemistry
.11268724	.88642281		.88337559				Chemistry
.18257418	.86685252		.86185163				Chemistry
.045454547	.90655053		.88114554				Chemistry
.024455799	.82338232		.75572389				Chemistry
.02548236	.9034726		.86937618				Chemistry
.039840955	.8553378		.8430723				Chemistry
.031750031	.80763882		.80084032				Chemistry
.033277918	.56954926		.55622208				Chemistry
.031497039	.81011742		.79832983				Chemistry
.042418983	.8969574		.83194596				Chemistry
.033333335	.75248909		.578843				Chemistry
.028171809	.88682961		.83509737				Chemistry
.017109647	.81936574		.75068754				Chemistry
.021110017	.88457662		.81779456				Chemistry
.05248639	.78212738		.7531268				Chemistry
.020942695	.84006274		.71762931				Chemistry
.039590377	.85015929		.80190718				Chemistry
.046040926	.91645706		.87160271				Chemistry
.059432164	.80180496		.67516899				Chemistry
.065232806	.87587988		.81181526				Chemistry
.02160679	.78040826		.66410637				Chemistry
.073192507	.92657286		.91332728				Chemistry
.031718075	.71790695		.45907891				Chemistry
.036885556	.88510543		.81662893				Chemistry
.033004917	.82510477		.71431369				Chemistry
.026207121	.89800435		.87471116				Chemistry
.044543542	.82918334		.6877299				Chemistry
.014642686	.67497683		.51802146				Chemistry
.044411559	.75996387		.59675157				Chemistry
.048112523	.90267384		.84127581				Chemistry
.031219527	.80179709		.69405609				Chemistry
.027713699	.8456977		.76209694				Chemistry
.029462783	.72793037		.6933918				Chemistry
.033407655	.69119018		.61664933				Chemistry
.04600437	.87521559		.84374315				Chemistry
.021266971	.80579603		.76692045				Chemistry
.032025632	.8246845		.73052049				Chemistry
.024922239	.90871376		.87494487				Chemistry
.014997376	.77708179		.68877333				Chemistry
.11009638	.82648039		.77089906				Chemistry
.039567128	.84894753		.79670346				Chemistry
.051315799	.8049835		.80205929				Chemistry
.015748519	.82843143		.73295951				Chemistry
.041239306	.7540918		.68924147				Chemistry
.011104943	.88971019		.85762084				Chemistry
.062622428	.89383304		.86525774				Chemistry
.024098136	.65624124		.53540635				Chemistry
.048001535	.77383006		.72979516				Chemistry
.033351868	.71097577		.65951616				Chemistry
.037904903	.81791723		.78125364				Chemistry
.021566555	.51151049		.57849032				Chemistry
.043852899	.69757313		.71333873				Chemistry
.022809897	.88185507		.79954463				Chemistry
.03846154	.76592684		.67208534				Chemistry
.026352314	.77445012		.67268443				Chemistry
.024098136	.82568181		.80685675				Chemistry
.034942828	.88821477		.89106482				Chemistry
.028571429	.82841402		.80803531				Chemistry
.059761431	.71456945		.55684429				Chemistry
.025197631	.83652699		.7913273				Chemistry
.055727821	.84896255		.80912155				Chemistry
.02678358	.85990936		.79418099				Chemistry
.033942211	.8534264		.8420729				Chemistry
.091287091	.78421485		.66489363				Chemistry
.030261377	.64094949		.69040596				Chemistry
.050507627	.7315203		.63495797				Chemistry
.043643579	.72928119		.51443338				Chemistry
.083624199	.83793414		.82333046				Chemistry
.052981295	.88560015		.85057908				Chemistry
.037796449	.81578732		.74659979				Chemistry
.023414645	.90755284		.87107605				Chemistry
.03834825	.89187574		.87110406				Chemistry
.039298873	.88898009		.86300379				Chemistry
.020761371	.86993551		.80120778				Chemistry
.037742566	.81114572		.72573227				Chemistry
.011214033	.81450284		.75395733				Chemistry
.05143445	.82347667		.76579493				Chemistry
.023918243	.85361624		.80355203				Chemistry
.032075014	.809892		.73759615				Chemistry
.025391836	.80773705		.73729414				Chemistry
.032325409	.81738287		.72154766				Chemistry
.026688026	.83362752		.76972151				Chemistry
.048112523	.82561028		.7597217				Chemistry
.069885656	.75587833		.61753011				Chemistry
.02353104	.83323473		.77573681				Chemistry
.026462806	.80560815		.71017545				Chemistry
.040160965	.72471088		.62353069				Chemistry
.02353104	.7532503		.72291231				Chemistry
.018184824	.68097907		.51095045				Chemistry
.027994625	.71078295		.67941976				Chemistry
.022715542	.7614271		.66614962				Chemistry
.046829291	.74053246		.63933814				Chemistry
.073521465	.78726637		.70740193				Chemistry
.055401873	.73880196		.77147418				Chemistry
.034099717	.74976569		.6863302				Chemistry
.013344013	.7411328		.70626634				Chemistry
.052414242	.89743268		.87832493				Chemistry
.029160593	.76450324		.73539096				Chemistry
.10814761	.8097167		.74133676				Chemistry
.025565499	.71989715		.60775942				Chemistry
.019641856	.80004203		.76999146				Chemistry
.030303031	.75610882		.67030495				Chemistry
.036860488	.72877204		.635463				Chemistry
.069171444	.83304375		.69349772				Chemistry
.03179815	.68705696		.52559865				Chemistry
.024397502	.84154379		.72894001				Chemistry
.02990743	.84394813		.76242751				Chemistry
.08869686	.83451098		.79755485				Chemistry
.040555354	.83708566		.73272908				Chemistry
.036860488	.75206906		.67624235				Chemistry
.041748285	.7719413		.64226252				Chemistry
.10526899	.92439663		.9004007				Chemistry
.021536525	.8509866		.7912308				Chemistry
.01582128	.77396941		.73070288				Chemistry
.023414645	.85136396		.71379882				Chemistry
.027607882	.64090174		.70941699				Chemistry
.026002549	.63621545		.59142929				Chemistry
.021591676	.84892619		.77460951				Chemistry
.011542389	.8140254		.85027444				Chemistry
.14625448	.84333938		.81681311				Chemistry
.0096171629	.87486672		.83773142				Chemistry
.044901326	.68315125		.50873768				Chemistry
.032530002	.71940511		.72621429				Chemistry
.033333335	.69114822		.60079026				Chemistry
.068146631	.88131058		.84061682				Chemistry
.069006555	.8334862		.73474067				Chemistry
.015831189	.77324909		.73566133				Chemistry
.027842302	.75969565		.66962838				Chemistry
.034752402	.48573223		.39461336				Chemistry
.062469505	.86114115		.77644283				Chemistry
.025286088	.90027946		.87982726				Chemistry
.014106913	.81882739		.73470438				Chemistry
.035399616	.8753444		.83664912				Chemistry
.02503131	.90073681		.8754192				Chemistry
.025367314	.8697353		.85564536				Chemistry
.020619653	.84971541		.79300255				Chemistry
.05143445	.72658056		.65805894				Chemistry
.037796449	.65696114		.58646369				Chemistry
.027681828	.80038124		.63871765				Chemistry
.034585722	.92444873		.89355952				Chemistry
.023002185	.79728538		.74628651				Chemistry
.031878836	.58026844		.24539347				Chemistry
.049236596	.83998936		.72685212				Chemistry
.062994078	.77863121		.78767699				Chemistry
.020869596	.86622488		.81020677				Chemistry
.025400026	.85834485		.80679262				Chemistry
.078506865	.75382602		.67069173				Chemistry
.11846977	.85992336		.82973385				Chemistry
.038575839	.41096401		.45217854				Chemistry
.026324905	.83147448		.73710334				Chemistry
.039699424	.81721568		.79981244				Chemistry
.046880722	.88224643		.81600809				Chemistry
.05063697	.93047833		.90913689				Chemistry
.04017717	.85820103		.78850609				Chemistry
.028049635	.77230841		.68864286				Chemistry
.0766965	.71064252		.67929047				Chemistry
.028306926	.75119877		.74784398				Chemistry
.058470536	.67904645		.54716414				Chemistry
.071428575	.83237594		.7580294				Chemistry
.021223819	.78395033		.69156748				Chemistry
.02906191	.8118332		.79002976				Chemistry
.040291149	.57107842		.37329265				Chemistry
.030358838	.79460204		.70434576				Chemistry
.018077537	.65845215		.42048547				Chemistry
.021252558	.7919575		.62636745				Chemistry
.035533454	.70003557		.59861308				Chemistry
.028915746	.83506817		.72907972				Chemistry
.11785113	.82056153		.75157374				Chemistry
.018666334	.80138594		.75662172				Chemistry
.08032193	.87596685		.85941648				Chemistry
.025102185	.67389292		.69250423				Chemistry
.021995293	.81840211		.75717622				Chemistry
.051298916	.86606491		.81624734				Chemistry
.07692308	.84704942		.71868002				Chemistry
.072717927	.83220881		.79012972				Chemistry
.032325409	.74532157		.7208358				Chemistry
.025717225	.79820853		.71437353				Chemistry
.044411559	.74740338		.59321553				Chemistry
.033806171	.61586428		.50986445				Chemistry
.048795003	.59822446		.54982364				Chemistry
.020207176	.626706		.492668				Chemistry
.037742566	.81317073		.79849452				Chemistry
.02566635	.89466923		.85150611				Chemistry
.084515423	.73018593		.69251806				Chemistry
.029235268	.73490942		.74202341				Chemistry
.030429032	.76110667		.70775306				Chemistry
.015048232	.80358243		.71777326				Chemistry
.054433104	.79156637		.76597774				Chemistry
.039652579	.64366877		.40554732				Chemistry
.035289235	.87363082		.86012989				Chemistry
.058321185	.79785055		.6458137				Chemistry
.035533454	.75515866		.52424735				Chemistry
.021053798	.79338968		.70475316				Chemistry
.025269935	.81794238		.72430772				Chemistry
.022587698	.78892183		.69968891				Chemistry
.036084391	.84715044		.78373182				Chemistry
.023014365	.9195593		.91509867				Chemistry
.035944257	.87235659		.79215664				Chemistry
.01857594	.86942112		.80927372				Chemistry
.027389552	.73681277		.44792843				Chemistry
.082584016	.67773676		.68684554				Chemistry
.021516575	.8358478		.78873664				Chemistry
.015655607	.72401756		.62759566				Chemistry
.023918243	.82458222		.76645195				Chemistry
.018569535	.73565108		.66733098				Chemistry
.059628479	.8027609		.74307966				Chemistry
.034503277	.79437351		.72487706				Chemistry
.022086306	.91136384		.88718176				Chemistry
.066258915	.8907308		.86118996				Chemistry
.026688026	.78613931		.65893304				Chemistry
.054433104	.76969415		.71749789				Chemistry
.031878836	.77863026		.62484634				Chemistry
.022645541	.85344994		.7552433				Chemistry
.039253432	.58313715		.52281469				Chemistry
.019174125	.85983276		.77786225				Chemistry
.021300716	.84892488		.79772085				Chemistry
.021452116	.90619355		.83783376				Chemistry
.019034674	.80565703		.75175756				Chemistry
.020100756	.66039753		.28259012				Chemistry
.10910895	.72487694		.60639107				Chemistry
.040201511	.81848437		.75433242				Chemistry
.021166688	.79193068		.65672398				Chemistry
.022941573	.78030419		.52197665				Chemistry
.025318485	.83334661		.80073553				Chemistry
.033942211	.78967667		.68577641				Chemistry
.032686021	.78100848		.77322572				Chemistry
.027524095	.85773891		.7887249				Chemistry
.025125945	.69644326		.55721682				Chemistry
.018867925	.85267001		.72154236				Chemistry
.024253562	.81535488		.75459361				Chemistry
.140894	.93574554		.9056226				Chemistry
.022227712	.85855991		.85426593				Chemistry
.13074408	.84629047		.80025959				Chemistry
.028795615	.54273266		.32507756				Chemistry
.02566635	.82231396		.76139444				Chemistry
.024603391	.81888133		.75769883				Chemistry
.07647191	.8848483		.80852532				Chemistry
.03513642	.79533261		.73168379				Chemistry
.043073051	.8789531		.77844262				Chemistry
.029854072	.82470423		.7259829				Chemistry
.02247333	.86475515		.81066692				Chemistry
.019791313	.79945499		.73730612				Chemistry
.06362848	.85252333		.84574407				Chemistry
.025269935	.72433603		.59206963				Chemistry
.030303031	.84208918		.78600127				Chemistry
.03592106	.78640622		.74503064				Chemistry
.040160965	.54612297		.56264633				Chemistry
.062869459	.30335471		.37860098				Chemistry
.018692406	.89773768		.87054759				Chemistry
.021516575	.84407294		.76898611				Chemistry
.28644595	.85160828		.7874828				Chemistry
.033296358	.8046422		.64587253				Chemistry
.21212122	.87324095		.82886094				Chemistry
.020227835	.84927315		.89524722				Chemistry
.034139436	.86284393		.78989321				Chemistry
.051571064	.89219135		.85022163				Chemistry
.025993763	.87194771		.84141749				Chemistry
.0099775754	.68172681		.41362858				Chemistry
.13910373	.86393875		.82483399				Chemistry
.062776484	.90859199		.88893259				Chemistry
.096171632	.86945224		.82598829				Chemistry
.030816678	.88199288		.83590931				Chemistry
.01924501	.78221363		.67820418				Chemistry
.041256849	.90172964		.88633823				Chemistry
.033825506	.80387497		.667575				Chemistry
.020878693	.79412192		.74172717				Chemistry
.041666668	.67790544		.54463488				Chemistry
.025532147	.8781693		.80875003				Chemistry
.025854385	.80007738		.71162701				Chemistry
.028606478	.52292603		.70647275				Chemistry
.021586645	.75439405		.68192196				Chemistry
.023002185	.82019514		.74642849				Chemistry
.025286088	.8228128		.72089523				Chemistry
.071242027	.74231344		.73280549				Chemistry
.068252362	.8649767		.86540353				Chemistry
.033825506	.87007236		.82264215				Chemistry
.10998534	.73581856		.73621917				Chemistry
.03919309	.80375057		.64773625				Chemistry
.030457245	.32327408		.34369802				Chemistry
.052522574	.80617189		.81195211				Chemistry
.024282146	.70044416		.81246424				Chemistry
.021657404	.8947292		.84340692				Chemistry
.077151679	.78472716		.79056776				Chemistry
.033149678	.76994151		.50006336				Chemistry
.01879115	.8357501		.78897744				Chemistry
.02372895	.66503251		.55498338				Chemistry
.025416428	.74531662		.65608478				Chemistry
.032530002	.69582385		.70597851				Chemistry
.043033149	.85977352		.78149927				Chemistry
.070014007	.75498873		.59158528				Chemistry
.035533454	.82604182		.76468968				Chemistry
.021320071	.65421838		.61194253				Chemistry
.071066909	.86597282		.77175653				Chemistry
.028988551	.85304457		.77987283				Chemistry
.067419983	.79389536		.74143338				Chemistry
.015748519	.83665758		.74256355				Chemistry
.030949224	.84375978		.74771231				Chemistry
.040555354	.87363577		.83970773				Chemistry
.022715542	.89037406		.8733294				Chemistry
.046348978	.93505186		.89918113				Chemistry
.022371868	.88973558		.80561882				Chemistry
.028318273	.78081954		.7044636				Chemistry
.1234662	.90638494		.8841297				Chemistry
.019641856	.89216441		.83445764				Chemistry
.16205747	.85136497		.81844527				Chemistry
.069006555	.84337056		.78722388				Chemistry
.02952693	.79926348		.67645347				Chemistry
.033296358	.872572		.83373684				Chemistry
.12524486	.75092167		.66253626				Chemistry
.027399831	.84266537		.73658723				Chemistry
.03282661	.83988935		.71214718				Chemistry
.033671752	.72679514		.55912793				Chemistry
.024507154	.86464602		.79346967				Chemistry
.025776964	.61470342		.393534				Chemistry
.028171809	.5730471		.52376175				Chemistry
.066778056	.84771502		.8083331				Chemistry
.022205779	.72848928		.81940079				Chemistry
.057863757	.87465304		.82854277				Chemistry
.022645541	.87169665		.80242109				Chemistry
.012988108	.84183228		.79395717				Chemistry
.017251639	.92153311		.8862505				Chemistry
.063692972	.80894607		.79071623				Chemistry
.05393599	.83810896		.77497333				Chemistry
.026207121	.79021686		.74366081				Chemistry
.019034674	.81565422		.78405815				Chemistry
.05698029	.83301061		.73805624				Chemistry
.020412415	.70453525		.58127958				Chemistry
.043643579	.63373739		.52203709				Chemistry
.027461752	.70348519		.59355134				Chemistry
.099380799	.91153896		.89198321				Chemistry
.047324851	.77286011		.71269578				Chemistry
.058025885	.70954013		.62025237				Chemistry
.0095826592	.80985194		.80125755				Chemistry
.045643546	.67001504		.4875657				Chemistry
.040756956	.65394878		.66034812				Chemistry
.024397502	.74924523		.6756196				Chemistry
.020016018	.90455425		.86057949				Chemistry
.021759707	.80815542		.72716957				Chemistry
.019968076	.80098188		.65877831				Chemistry
.075046919	.80583364		.75390702				Chemistry
.018184824	.86600572		.83444113				Chemistry
.027277237	.66816837		.59086823				Chemistry
.041885391	.78372073		.72130537				Chemistry
.029880716	.71950442		.65714103				Chemistry
.022450663	.7021848		.57718831				Chemistry
.039344475	.72259754		.57512945				Chemistry
.068340853	.86630106		.83820677				Chemistry
.03086067	.68798864		.6738252				Chemistry
.023570227	.79585999		.73245633				Chemistry
.020437978	.85022295		.73250878				Chemistry
.020336296	.89836955		.83388406				Chemistry
.02952693	.81867182		.78060102				Chemistry
.025785532	.77938527		.68642581				Chemistry
.018036326	.74354041		.55957925				Chemistry
.03656362	.77339149		.70832026				Chemistry
.012070114	.608814		.57306284				Chemistry
.044743735	.86910027		.78366315				Chemistry
.027788501	.35734531		.49150136				Chemistry
.02166757	.69216233		.43021014				Chemistry
.026659558	.67692137		.43580508				Chemistry
.0248452	.80581439		.75055736				Chemistry
.020672455	.83123225		.83903229				Chemistry
.019641856	.84751958		.74521548				Chemistry
.026261287	.83827788		.78073478				Chemistry
.038575839	.71991396		.69295388				Chemistry
.027461752	.75021029		.58294153				Chemistry
.03681051	.86056399		.83331227				Chemistry
.065759592	.80257851		.75658959				Chemistry
.020707885	.66448432		.63928008				Chemistry
.094390042	.83902746		.83082712				Chemistry
.060522754	.88570243		.8715381				Chemistry
.029285371	.7490558		.62443411				Chemistry
.026352314	.40431353		.41208214				Chemistry
.024397502	.85337436		.75483477				Chemistry
.027216552	.55695432		.56475788				Chemistry
.026243195	.67609143		.45219496				Chemistry
.076447077	.86880207		.79897177				Chemistry
.058722023	.70200121		.62829334				Chemistry
.023186944	.66223639		.716286				Chemistry
.032897584	.72815168		.66836339				Chemistry
.056143463	.81722516		.75468981				Chemistry
.055901699	.88349217		.83480823				Chemistry
.027277237	.72534841		.59032607				Chemistry
.025125945	.52645499		.60376567				Chemistry
.024397502	.85899723		.81305099				Chemistry
.019687481	.8516683		.80733567				Chemistry
.01988107	.90569502		.88246024				Chemistry
.050507627	.89031607		.87097782				Chemistry
.025641026	.5920437		.64718252				Chemistry
.029361011	.86572039		.80020857				Chemistry
.080582298	.84249729		.83066577				Chemistry
.036514837	.83202684		.85683924				Chemistry
.031750031	.65353644		.64127725				Chemistry
.031497039	.78609395		.68178827				Chemistry
.021081852	.87214792		.82749897				Chemistry
.032686021	.83380049		.77982569				Chemistry
.023186944	.92591172		.89917195				Chemistry
.029514067	.89451832		.87339795				Chemistry
.028988551	.45667139		.70446569				Chemistry
.054923505	.82218778		.71898258				Chemistry
.031497039	.75707191		.67974877				Chemistry
.013998684	.73183966		.82491285				Chemistry
.068252362	.92497551		.91359532				Chemistry
.021642182	.85132813		.7948631				Chemistry
.069130115	.78286701		.72213149				Chemistry
.066815309	.78312188		.68242931				Chemistry
.076447077	.80777717		.80454874				Chemistry
.020942695	.90123951		.88772225				Chemistry
.019367337	.84691519		.75346321				Chemistry
.12009612	.84573227		.76898617				Chemistry
.027777778	.65552038		.64528525				Chemistry
.027399831	.81345791		.76422328				Chemistry
.046436347	.78126645		.77805108				Chemistry
.03849002	.81656414		.81218296				Chemistry
.02025271	.87829518		.82542777				Chemistry
.026398184	.70114547		.6229915				Chemistry
.04141577	.82742095		.78357542				Chemistry
.028171809	.79596364		.74376869				Chemistry
.079056941	.88600117		.85380197				Chemistry
.022205779	.91655457		.87416184				Chemistry
.047245558	.82036018		.75562465				Chemistry
.027277237	.70271462		.65203655				Chemistry
.032274861	.88786221		.87096584				Chemistry
.03282661	.82771313		.72461063				Chemistry
.13273297	.89323628		.86034125				Chemistry
.068680279	.75482464		.68411577				Chemistry
.024655683	.90554613		.87930483				Chemistry
.030802054	.83838624		.77427781				Chemistry
.032969024	.84991205		.8311339				Chemistry
.0418121	.72829652		.72889858				Chemistry
.07692308	.87611508		.85680133				Chemistry
.051502619	.82730383		.82113022				Chemistry
.01923077	.79132706		.70046419				Chemistry
.01754386	.83672005		.79015124				Chemistry
.015408339	.82773411		.78097451				Chemistry
.020100756	.58954948		.53408784				Chemistry
.023544081	.71992338		.64625716				Chemistry
.025391836	.80956113		.72381192				Chemistry
.065060005	.83497685		.84122586				Chemistry
.03592106	.89764678		.83470184				Chemistry
.03126527	.83972251		.7420947				Chemistry
.03282661	.7496956		.62561315				Chemistry
.018731717	.87080741		.82148528				Chemistry
.023440361	.78104454		.67657036				Chemistry
.10886919	.71392936		.71025193				Chemistry
.035399616	.88563752		.84572715				Chemistry
.016308201	.67759061		.62480021				Chemistry
.025649458	.75974041		.64470333				Chemistry
.039223228	.74422449		.82390624				Chemistry
.054626778	.88118744		.82383549				Chemistry
.023980057	.88065922		.85592985				Chemistry
.019826289	.54650533		.37561938				Chemistry
.094868332	.78566813		.75801265				Chemistry
.050062619	.71669739		.61457276				Chemistry
.014773128	.90493751		.86595935				Chemistry
.095130302	.8399775		.79101384				Chemistry
.02247333	.66829246		.67121208				Chemistry
.020024043	.8461808		.83370966				Chemistry
.026726125	.69645584		.50090015				Chemistry
.023262106	.77835637		.72637099				Chemistry
.036084391	.89355171		.8564747				Chemistry
.019676045	.88356113		.81822944				Chemistry
.071519852	.77691466		.71166539				Chemistry
.091192149	.76964706		.75277185				Chemistry
.045931522	.85238963		.84264463				Chemistry
.10204082	.93373102		.89904201				Chemistry
.016108094	.68153185		.55728823				Chemistry
.028903665	.86734706		.80998755				Chemistry
.046676002	.67823642		.48558387				Chemistry
.023570227	.89518023		.86686176				Chemistry
.047140453	.90755922		.85160547				Chemistry
.03325031	.83890843		.81634533				Chemistry
.099014752	.7201916		.58971137				Chemistry
.045267873	.82329404		.80137151				Chemistry
.026462806	.82864183		.73071468				Chemistry
.030457245	.83531308		.7585938				Chemistry
.019834088	.83652425		.77084798				Chemistry
.017124694	.83494812		.7894671				Chemistry
.033004917	.85400909		.78602445				Chemistry
.043852899	.76686925		.71939743				Chemistry
.019138975	.69654328		.67713028				Chemistry
.036037497	.87816656		.84371245				Chemistry
.10775449	.81496537		.76053256				Chemistry
.029695693	.81822824		.6938343				Chemistry
.042257711	.86617339		.86871296				Chemistry
.05383819	.79034346		.72897333				Chemistry
.024603391	.75393468		.66788828				Chemistry
.036860488	.81736976		.79637909				Chemistry
.068599433	.83330029		.79389769				Chemistry
.024814583	.26599443		.54446441				Chemistry
.063564174	.74115485		.62413329				Chemistry
.028759865	.80312729		.72419757				Chemistry
.039590377	.50285012		.28673589				Chemistry
.020100756	.85861671		.73669231				Chemistry
.026938623	.80625629		.70468307				Chemistry
.051031038	.77490413		.65679473				Chemistry
.03834825	.66774321		.58116555				Chemistry
.025197631	.87158108		.80468929				Chemistry
.022075539	.7630747		.68389982				Chemistry
.023485569	.73658293		.71811718				Chemistry
.022750787	.75596327		.74306488				Chemistry
.03086067	.83855158		.78435433				Chemistry
.046971139	.89449853		.85122859				Chemistry
.036369648	.81821728		.73927158				Chemistry
.030772872	.88151652		.88479882				Chemistry
.12524486	.89243388		.86562639				Chemistry
.092962228	.7524004		.69606543				Chemistry
.022875451	.72369808		.58788812				Chemistry
.13174886	.85017818		.84773582				Chemistry
.025149772	.9085179		.89621031				Chemistry
.019853624	.80381757		.78469938				Chemistry
.040996004	.60727322		.79423165				Chemistry
.030316953	.81141251		.72076505				Chemistry
.02548236	.72869301		.66261357				Chemistry
.02306328	.86716264		.76573813				Chemistry
.022355091	.74594986		.73472434				Chemistry
.024562538	.60189921		.61662829				Chemistry
.017749926	.87966549		.83349693				Chemistry
.022360681	.89536476		.86396521				Chemistry
.023669053	.90261805		.85559428				Chemistry
.080064073	.69188243		.67754918				Chemistry
.030802054	.70316577		.66064203				Chemistry
.020707885	.83167142		.74055529				Chemistry
.025197631	.51759565		.5542385				Chemistry
.059868433	.83062935		.75962687				Chemistry
.025674809	.9034009		.85487223				Chemistry
.034099717	.85537899		.78935295				Chemistry
.030934412	.89886093		.89936125				Chemistry
.034565058	.71034312		.75893527				Chemistry
.017460758	.71510488		.47225091				Chemistry
.024140228	.73152018		.55409116				Chemistry
.04017717	.88746899		.84643728				Chemistry
.053376053	.86597788		.878241				Chemistry
.35316122	.90435469		.86943698				Chemistry
.042257711	.7764045		.73814237				Chemistry
.020476503	.72218364		.60703778				Chemistry
.022388684	.8584078		.7382651				Chemistry
.020770324	.88477629		.8117702				Chemistry
.063692972	.77382815		.62725985				Chemistry
.1315587	.78936398		.6773417				Chemistry
.088235296	.69887924		.5621857				Chemistry
.05090278	.91501296		.85474718				Chemistry
.036735918	.59962708		.40812278				Chemistry
.036514837	.65508312		.44653818				Chemistry
.037062466	.80390102		.70433831				Chemistry
.037688918	.7633068		.68469095				Chemistry
.020549873	.41953143		.38513142				Chemistry
.03279129	.74596632		.72541183				Chemistry
.033709992	.73800057		.64844382				Chemistry
.01809825	.71830809		.6577177				Chemistry
.020878693	.88265735		.84157407				Chemistry
.020244408	.66457123		.48657107				Chemistry
.065372042	.90770137		.89968807				Chemistry
.03834825	.83389467		.77553976				Chemistry
.017972128	.77704984		.7165162				Chemistry
.040893041	.90068454		.82537454				Chemistry
.026948404	.7033233		.5807485				Chemistry
.084515423	.82241106		.79979318				Chemistry
.01869894	.60763663		.42506042				Chemistry
.061313935	.84034079		.83135766				Chemistry
.051847585	.8485378		.77975255				Chemistry
.020016018	.82696295		.64426041				Chemistry
.035533454	.76493067		.58800393				Chemistry
.03513642	.89115703		.85580039				Chemistry
.05143445	.7740975		.7383666				Chemistry
.024441186	.78914672		.76189011				Chemistry
.070799232	.83769906		.73758072				Chemistry
.029361011	.8642171		.84146595				Chemistry
.043355498	.75916976		.64569777				Chemistry
.056796182	.53860795		.35949728				Chemistry
.034139436	.79572892		.72102022				Chemistry
.07692308	.58419359		.22955914				Chemistry
.0239594	.71131688		.5456754				Chemistry
.053721532	.88531673		.87506163				Chemistry
.035223499	.87448853		.82025218				Chemistry
.020016018	.83821625		.77910662				Chemistry
.050062619	.93108255		.9210366				Chemistry
.030628195	.90730381		.88368702				Chemistry
.027524095	.80828577		.82095921				Chemistry
.017243942	.82131463		.738015				Chemistry
.044721361	.72824204		.71466297				Chemistry
.026726125	.8604176		.8054412				Chemistry
.031512674	.71568096		.66826451				Chemistry
.067651011	.79996926		.72516167				Chemistry
.02160679	.91171253		.85897726				Chemistry
.055512737	.86863887		.83467001				Chemistry
.024375748	.86419541		.86197358				Chemistry
.031943828	.67316985		.51580644				Chemistry
.03524537	.6765185		.54417616				Chemistry
.019407418	.93018383		.90016365				Chemistry
.028583098	.79524076		.62827599				Chemistry
.086881004	.90522957		.86891043				Chemistry
.028375218	.92154741		.91326314				Chemistry
.038836781	.73906153		.51491582				Chemistry
.026726125	.81069207		.77145368				Chemistry
.042295493	.72744662		.59601563				Chemistry
.02503131	.81063718		.75841689				Chemistry
.02025271	.86141324		.82985777				Chemistry
.059234887	.64847666		.62230653				Chemistry
.054153036	.71332723		.63832837				Chemistry
.025	.76460958		.65882939				Chemistry
.018211946	.7445522		.69462174				Chemistry
.024514517	.38111314		.39937145				Chemistry
.019174125	.49266079		.45467994				Chemistry
.02861819	.79416341		.75413203				Chemistry
.026352314	.71371162		.64127403				Chemistry
.051847585	.51253992		.42660293				Chemistry
.041996054	.76794499		.72561765				Chemistry
.046524212	.81609762		.75098634				Chemistry
.023557143	.72594756		.64974791				Chemistry
.070828825	.77146137		.75002265				Chemistry
.042601433	.76424712		.71121526				Chemistry
.042295493	.83669901		.70183104				Chemistry
.048001535	.73521692		.58774465				Chemistry
.022277296	.39523223		.37058815				Chemistry
.019425718	.77374256		.66569853				Chemistry
.050000001	.93569946		.91294569				Chemistry
.023382619	.78177106		.62952065				Chemistry
.0248452	.67455459		.43565679				Chemistry
.035714287	.84645778		.83343518				Chemistry
.021759707	.85841763		.83311933				Chemistry
.077849895	.72395092		.70438558				Chemistry
.021058466	.59034413		.49202937				Chemistry
.023382619	.82443362		.77003944				Chemistry
.2795085	.89131057		.86733955				Chemistry
.07755667	.74418318		.67890954				Chemistry
.077849895	.75086427		.72564656				Chemistry
.024175474	.75046903		.66968179				Chemistry
.035533454	.76380074		.70758259				Chemistry
.067884423	.75826943		.53704089				Chemistry
.026462806	.84506792		.73697966				Chemistry
.023112508	.65817887		.69080341				Chemistry
.023836564	.83994317		.80034035				Chemistry
.022140373	.85864931		.81405175				Chemistry
.026082026	.66416907		.64653653				Chemistry
.025015639	.75220251		.67306256				Chemistry
.017407766	.88090265		.8215642				Chemistry
.03479445	.90183067		.89718837				Chemistry
.045466289	.8970772		.88132405				Chemistry
.029880716	.79924327		.82047266				Chemistry
.03181424	.71255356		.49145588				Chemistry
.027399831	.81965452		.75027025				Chemistry
.047140453	.79674131		.67585289				Chemistry
.027950849	.74703819		.63466948				Chemistry
.030429032	.6048584		.55096668				Chemistry
.03181424	.73315591		.5968681				Chemistry
.01523746	.87254184		.84003562				Chemistry
.08114408	.74123257		.55553198				Chemistry
.044946659	.90307856		.85099202				Chemistry
.018712029	.44731146		.28697845				Chemistry
.034668762	.86915702		.86096412				Chemistry
.026435053	.84613061		.76815528				Chemistry
.046971139	.87961864		.81281805				Chemistry
.018015824	.78357631		.62601984				Chemistry
.076999053	.83042425		.79276788				Chemistry
.047565151	.80342776		.74719316				Chemistry
.064482585	.83684212		.78881353				Chemistry
.13074408	.72209668		.69814122				Chemistry
.048795003	.85936868		.84091574				Chemistry
.043183353	.83023214		.76228815				Chemistry
.071448825	.88716012		.84809619				Chemistry
.016495721	.76658249		.71669245				Chemistry
.015891043	.92804796		.896321				Chemistry
.2227177	.8093611		.76143396				Chemistry
.02861819	.78844965		.71051544				Chemistry
.037742566	.81193292		.73718834				Chemistry
.026270347	.73359823		.64712149				Chemistry
.019622937	.80884302		.72924232				Chemistry
.027524095	.78566152		.71394843				Chemistry
.020646004	.8231467		.71098071				Chemistry
.021025857	.83590406		.76132375				Chemistry
.02372895	.74111688		.6189701				Chemistry
.028016591	.66804457		.70681792				Chemistry
.0625	.84378815		.74046052				Chemistry
.034199279	.84613174		.74808955				Chemistry
.062017366	.62840748		.63632202				Chemistry
.024217974	.81094795		.72991806				Chemistry
.05063697	.80617732		.62942791				Chemistry
.0766965	.36485797		.39473656				Chemistry
.056343619	.60226494		.66288203				Chemistry
.049147319	.84383529		.76600111				Chemistry
.036084391	.64834309		.46872774				Chemistry
.050000001	.79668099		.73559815				Chemistry
.036369648	.56295902		.65110224				Chemistry
.029361011	.53841662		.47835013				Chemistry
.018676098	.83845985		.74748784				Chemistry
.023769135	.88286489		.83425707				Chemistry
.061858956	.84638572		.79745883				Chemistry
.11952286	.91158646		.91852355				Chemistry
.02160679	.83933634		.75507855				Chemistry
.0996271	.85278982		.8207919				Chemistry
.061633356	.7129789		.62824416				Chemistry
.027399831	.79065299		.75686288				Chemistry
.024753688	.88382721		.85903633				Chemistry
.041795865	.85926151		.7718721				Chemistry
.021586645	.82649869		.73282444				Chemistry
.027389552	.81044692		.74569392				Chemistry
.0625	.77322823		.72332418				Chemistry
.082261272	.8145746		.7265088				Chemistry
.039840955	.67711961		.50331903				Chemistry
.027681828	.70437235		.56857663				Chemistry
.024814583	.67252493		.41374651				Chemistry
.025197631	.60227174		.46454796				Chemistry
.046524212	.78852642		.69774157				Chemistry
.02548236	.87659138		.86848438				Chemistry
.027216552	.82266116		.75427592				Chemistry
.05405625	.78445947		.60906446				Chemistry
.052164052	.83933169		.76991969				Chemistry
.019668432	.83474672		.75199831				Chemistry
.041344911	.75705737		.62317175				Chemistry
.0248452	.727853		.51480365				Chemistry
.057166196	.94208425		.92486632				Chemistry
.014465434	.52925968		.53157634				Chemistry
.047960114	.84022796		.75602585				Chemistry
.023980057	.84357601		.82491201				Chemistry
.033903174	.82208681		.78955549				Chemistry
.041594516	.84377497		.78792679				Chemistry
.035049982	.7490536		.62595975				Chemistry
.014433756	.7726562		.75401938				Chemistry
.25021729	.81893933		.71763557				Chemistry
.025149772	.76736045		.71584994				Chemistry
.040251236	.73246187		.75012863				Chemistry
.026726125	.72511071		.6470359				Chemistry
.079242885	.84831101		.81625754				Chemistry
.040291149	.67498475		.4428449				Chemistry
.047632553	.81949717		.77344006				Chemistry
.26655701	.59823781		.53780782				Chemistry
.1490712	.88788921		.87209952				Chemistry
.018490007	.80821496		.73201615				Chemistry
.12049504	.86748391		.85626698				Chemistry
.056568541	.74861544		.65983695				Chemistry
.042562827	.84236479		.79646462				Chemistry
.1114172	.61667901		.6411733				Chemistry
.026082026	.92798972		.92220116				Chemistry
.05383819	.83391035		.79398793				Chemistry
.12171613	.77764595		.74394953				Chemistry
.034668762	.84738815		.81677556				Chemistry
.021300716	.41478416		.18941505				Chemistry
.032879796	.80055392		.74461699				Chemistry
.022587698	.73886275		.68257797				Chemistry
.040893041	.91420615		.87317705				Chemistry
.016393442	.89602458		.86788911				Chemistry
.020942695	.49075553		.63637477				Chemistry
.02470831	.83025134		.75288981				Chemistry
.095238097	.68153811		.77368355				Chemistry
.08626622	.86227459		.80133665				Chemistry
.086066298	.60005957		.30306917				Chemistry
.022327214	.9046526		.84304434				Chemistry
.075000003	.74392408		.70626992				Chemistry
.049029034	.86758476		.80497551				Chemistry
.030261377	.89625472		.8408314				Chemistry
.050572176	.70256674		.58576661				Chemistry
.015130688	.8211624		.7700808				Chemistry
.030261377	.65807158		.69680071				Chemistry
.018990004	.85375315		.78883743				Chemistry
.034279559	.76525861		.62274128				Chemistry
.031782087	.63482702		.45035881				Chemistry
.036514837	.71406043		.62821656				Chemistry
.020584675	.67532229		.53806317				Chemistry
.083333336	.83063251		.79028076				Chemistry
.02990743	.84112829		.74965268				Chemistry
.039840955	.68957984		.54715198				Chemistry
.0372678	.67640418		.55282152				Chemistry
.038778335	.87652212		.85562468				Chemistry
.041996054	.73990363		.58931231				Chemistry
.043013241	.85742968		.72454304				Chemistry
.027777778	.85612899		.79059082				Chemistry
.015094447	.73545027		.67115414				Chemistry
.041594516	.84463489		.79762775				Chemistry
.069006555	.74747467		.6715613				Chemistry
.025854385	.51525265		.57996547				Chemistry
.026435053	.86851835		.83486581				Chemistry
.018692406	.91520494		.87412906				Chemistry
.030261377	.73830718		.65166414				Chemistry
.026064301	.52728319		.71158648				Chemistry
.030096464	.85607177		.81617117				Chemistry
.03086067	.59958655		.80830908				Chemistry
.031008683	.86959881		.78063828				Chemistry
.041522741	.43956873		.37674296				Chemistry
.02828427	.63506651		.43577799				Chemistry
.02020305	.63974649		.60984606				Chemistry
.021295885	.88682795		.81933463				Chemistry
.035533454	.89262849		.80665225				Chemistry
.018367959	.83211869		.75196737				Chemistry
.045037735	.68646795		.54323149				Chemistry
.02470831	.78501064		.7276566				Chemistry
.019779695	.62301952		.37836251				Chemistry
.1672484	.91049325		.88183618				Chemistry
.025286088	.71556872		.57092917				Chemistry
.045175396	.78506273		.77039081				Chemistry
.019996	.74187559		.60046285				Chemistry
.022581937	.85912919		.80854136				Chemistry
.025416428	.80428725		.7370497				Chemistry
.1133149	.83255154		.74398589				Chemistry
.030772872	.61513788		.58846527				Chemistry
.069295891	.90318853		.87052786				Chemistry
.020942695	.76822364		.67223293				Chemistry
.030656967	.77235794		.69001442				Chemistry
.055555556	.52545154		.43578172				Chemistry
.034668762	.83656776		.7422682				Chemistry
.015120307	.85185325		.82326233				Chemistry
.023112508	.86957186		.84046364				Chemistry
.04981355	.69899589		.60446268				Chemistry
.026064301	.73036265		.57429278				Chemistry
.040824831	.72578877		.66980976				Chemistry
.045643546	.84915608		.80311954				Chemistry
.047088161	.88780189		.84483671				Chemistry
.033757977	.74537486		.61734492				Chemistry
.02247333	.75566477		.66737854				Chemistry
.0632772	.75754726		.76645052				Chemistry
.039840955	.77214736		.64551961				Chemistry
.021262163	.65193099		.4652797				Chemistry
.031219527	.82878935		.72278053				Chemistry
.05345225	.39988121		.49243835				Chemistry
.048882373	.89686859		.84865963				Chemistry
.025149772	.92987496		.92794687				Chemistry
.062622428	.87978297		.83434439				Chemistry
.058321185	.86069685		.80570894				Chemistry
.059761431	.88614386		.8632161				Chemistry
.018411493	.67320967		.3365382				Chemistry
.015992325	.84633249		.82410669				Chemistry
.042640142	.62799871		.37899205				Chemistry
.019320291	.90935701		.85671592				Chemistry
.028867513	.78031039		.73165655				Chemistry
.02247333	.86886543		.82478899				Chemistry
.026860766	.87809503		.85899347				Chemistry
.065372042	.74509048		.71736354				Chemistry
.023002185	.73537171		.63949704				Chemistry
.02981424	.88663197		.86119831				Chemistry
.045643546	.81699538		.78078389				Chemistry
.038720153	.90364915		.86825162				Chemistry
.025785532	.84230494		.83488768				Chemistry
.017452778	.8754133		.85155541				Chemistry
.037424058	.56701106		.64965034				Chemistry
.047140453	.79100525		.71731156				Chemistry
.052704629	.89673287		.84405512				Chemistry
.082697675	.87327576		.88358521				Chemistry
.035737086	.89829725		.90988415				Chemistry
.026324905	.87874907		.85723579				Chemistry
.064516127	.830571		.76777613				Chemistry
.025507217	.7685805		.70903915				Chemistry
.033149678	.89414281		.87006634				Chemistry
.023870496	.56343824		.49214804				Chemistry
.020016018	.79625839		.59976107				Chemistry
.048795003	.73906064		.68770599				Chemistry
.022857515	.81985974		.77976656				Chemistry
.084582582	.83578128		.8107385				Chemistry
.021166688	.81945527		.74548227				Chemistry
.058271654	.70289594		.51528823				Chemistry
.033333335	.83934349		.75712967				Chemistry
.026082026	.82156336		.70332527				Chemistry
.011918282	.76609886		.80107862				Chemistry
.03919309	.83679318		.81344956				Chemistry
.020145575	.900271		.8580066				Chemistry
.023026565	.80996138		.77663934				Chemistry
.064150028	.86419374		.85253614				Chemistry
.027116308	.74292475		.67253512				Chemistry
.026481356	.76510859		.6947099				Chemistry
.061545745	.80375177		.79914212				Chemistry
.020198928	.6706683		.65017718				Chemistry
.025641026	.85629475		.77282929				Chemistry
.028318273	.75232154		.70317757				Chemistry
.036084391	.81931418		.72851932				Chemistry
.071066909	.84334695		.81622112				Chemistry
.077968121	.83507252		.78066093				Chemistry
.017928749	.91490763		.88555026				Chemistry
.030499713	.84741104		.84842944				Chemistry
.039405521	.74839908		.49378988				Chemistry
.072547622	.78680551		.728374				Chemistry
.03656362	.76688772		.64444667				Chemistry
.03524537	.67260951		.52472192				Chemistry
.027788501	.87006533		.83384955				Chemistry
.02990743	.78580374		.78365129				Chemistry
.044455424	.69523567		.66894633				Chemistry
.020659218	.88578022		.87203878				Chemistry
.032530002	.84052444		.81063706				Chemistry
.06708204	.84985107		.76778382				Chemistry
.034815531	.81798047		.75784111				Chemistry
.069937862	.78821582		.67869312				Chemistry
.05330018	.85114193		.82925028				Chemistry
.020851441	.61853427		.73139042				Chemistry
.10540926	.7883718		.74552161				Chemistry
.043519415	.84729165		.75508511				Chemistry
.030358838	.74729973		.60394651				Chemistry
.036760733	.68273085		.40544739				Chemistry
.035555907	.78503895		.66673976				Chemistry
.022645541	.77079499		.62678683				Chemistry
.02952693	.74851406		.63238055				Chemistry
.05248639	.78045064		.64480776				Chemistry
.05063697	.71215636		.71515775				Chemistry
.021398025	.70712107		.80333608				Chemistry
.019034674	.78037673		.71973962				Chemistry
.025565499	.83986717		.75643903				Chemistry
.032241292	.78979605		.76501799				Chemistry
.034503277	.78935814		.7281999				Chemistry
.051502619	.78035682		.65837908				Chemistry
.029880716	.81597453		.74211109				Chemistry
.014932027	.8748377		.86494172				Chemistry
.03952847	.88087219		.82925433				Chemistry
.015408339	.74719912		.71569538				Chemistry
.039223228	.88300973		.87124878				Chemistry
.035355341	.83922267		.71826547				Chemistry
.022075539	.77199012		.7508111				Chemistry
.090909094	.90202534		.8569445				Chemistry
.022075539	.68345696		.52955163				Chemistry
.019462474	.72230387		.7156322				Chemistry
.020761371	.83798927		.67864972				Chemistry
.020707885	.83822626		.75225347				Chemistry
.024806947	.81347275		.70473576				Chemistry
.052704629	.84018821		.76180369				Chemistry
.031497039	.77815408		.70522547				Chemistry
.021821789	.7828455		.58903342				Chemistry
.033004917	.86781245		.81634361				Chemistry
.025007816	.89495641		.85703993				Chemistry
.022645541	.73633546		.63954043				Chemistry
.045834925	.78090519		.7245664				Chemistry
.026082026	.77178413		.75685143				Chemistry
.025565499	.83587193		.75044584				Chemistry
.012340978	.64006948		.68770015				Chemistry
.022140373	.63258803		.45258403				Chemistry
.039344475	.83875197		.81248766				Chemistry
.029424494	.69328028		.62065142				Chemistry
.023094011	.6404897		.68609375				Chemistry
.030219894	.67343491		.62944096				Chemistry
.051708769	.6240266		.46899062				Chemistry
.02090605	.93393373		.90878826				Chemistry
.24397501	.90941209		.87968326				Chemistry
.027066598	.90612805		.86846101				Chemistry
.02503131	.71703768		.58709347				Chemistry
.026462806	.77488947		.65923762				Chemistry
.037062466	.87844223		.83990484				Chemistry
.12165982	.86219597		.82474124				Chemistry
.030656967	.78318143		.72110379				Chemistry
.027820744	.73848587		.64244229				Chemistry
.019003715	.7824825		.67963582				Chemistry
.043033149	.70817614		.52136886				Chemistry
.043852899	.52329546		.56041092				Chemistry
.023973165	.70569813		.53541064				Chemistry
.024419315	.77494377		.60303754				Chemistry
.040893041	.7731021		.50806469				Chemistry
.043852899	.69290894		.54416502				Chemistry
.047673129	.81076443		.76076597				Chemistry
.029617444	.85901886		.74583662				Chemistry
.027399831	.73116428		.6262778				Chemistry
.039405521	.90209752		.90881711				Chemistry
.043937478	.79249018		.71555442				Chemistry
.024112141	.80362117		.69824332				Chemistry
.032512803	.55417985		.54383755				Chemistry
.026064301	.82617062		.76865768				Chemistry
.03282661	.59474289		.4748787				Chemistry
.13812278	.76630324		.72855783				Chemistry
.0372678	.57056659		.47261775				Chemistry
.021821789	.87023509		.80547863				Chemistry
.047114287	.79879904		.7342754				Chemistry
.027399831	.67922413		.57211703				Chemistry
.031128641	.77665555		.77008575				Chemistry
.023211917	.76708227		.6210506				Chemistry
.032325409	.67230988		.45700502				Chemistry
.03513642	.77212065		.61248684				Chemistry
.021271782	.94224501		.93429738				Chemistry
.026198126	.84829968		.80177516				Chemistry
.025854385	.64797032		.48566958				Chemistry
.043073051	.8125847		.73097438				Chemistry
.046676002	.84323859		.82271481				Chemistry
.026444294	.63183838		.6538375				Chemistry
.039283711	.74092728		.66879195				Chemistry
.021486752	.72108984		.44506469				Chemistry
.03849002	.82566774		.75477964				Chemistry
.024784081	.58207142		.54697156				Chemistry
.076360352	.81415987		.71944666				Chemistry
.024655683	.83746982		.73147953				Chemistry
.071428575	.87902671		.81025434				Chemistry
.024056261	.71216905		.53529072				Chemistry
.090371288	.85571414		.83382595				Chemistry
.024310833	.86578476		.86096859				Chemistry
.031943828	.76206738		.66355777				Chemistry
.023789303	.84838563		.74667048				Chemistry
.021110017	.66591108		.53036457				Chemistry
.048001535	.87858671		.84738189				Chemistry
.10141851	.88830501		.86620724				Chemistry
.026669037	.86662966		.83637339				Chemistry
.031497039	.81889379		.74866199				Chemistry
.039283711	.75925827		.63346064				Chemistry
.02881952	.85683626		.76159072				Chemistry
.015541747	.83459741		.75000823				Chemistry
.019462474	.94884396		.93585092				Chemistry
.055989251	.78265387		.77425891				Chemistry
.03513642	.79878622		.73067158				Chemistry
.038235955	.60543877		.50542337				Chemistry
.043643579	.72309619		.68395054				Chemistry
.017144816	.82816327		.79060423				Chemistry
.023338001	.57345498		.47419551				Chemistry
.020198928	.88736326		.83143777				Chemistry
.095831484	.82307965		.79344642				Chemistry
.084515423	.79679519		.73377335				Chemistry
.023662426	.90109146		.88891286				Chemistry
.038924947	.79120559		.77504587				Chemistry
.077151679	.83841854				.58307624		Physics
.066226617	.7570399				.75212413		Physics
.037796449	.75758785				.42812595		Physics
.032703497	.82210135				.54389322		Physics
.23132597	.90387899				.88577116		Physics
.035377458	.8851527				.77143133		Physics
.05143445	.86242235				.78647059		Physics
.03919309	.83235663				.76406091		Physics
.03834825	.81626713				.66052753		Physics
.05504819	.81987005				.81121433		Physics
.051847585	.73879796				.5858807		Physics
.12198751	.79761708				.55444223		Physics
.028676966	.79076064				.61057407		Physics
.025949964	.80646622				.60349095		Physics
.048795003	.79779691				.59859467		Physics
.042257711	.76585811				.70498788		Physics
.061545745	.83561063				.81950361		Physics
.040323891	.84832293				.74300969		Physics
.057735026	.93651772				.9029718		Physics
.056613851	.72666895				.63269079		Physics
.030261377	.93546742				.88179928		Physics
.069337524	.82698828				.71834397		Physics
.023870496	.86442202				.74001688		Physics
.026135419	.80943799				.66798514		Physics
.13159034	.7745229				.72540253		Physics
.11928642	.84508854				.65001589		Physics
.10114435	.87939793				.81111377		Physics
.37688917	.92847812				.879695		Physics
.024239309	.79559994				.6735844		Physics
.33833033	.82521105				.75332648		Physics
.051708769	.80919647				.60014683		Physics
.022156671	.83026242				.71835417		Physics
.079745226	.77592492				.80117428		Physics
.077849895	.89090681				.81066263		Physics
.013867505	.83805871				.78397202		Physics
.081758745	.90819663				.88335919		Physics
.041030496	.87240285				.70327967		Physics
.016951587	.84787267				.78604722		Physics
.046126559	.87392467				.73673761		Physics
.077849895	.84203643				.84947175		Physics
.094280906	.91478825				.8487817		Physics
.025197631	.84685928				.59832627		Physics
.032530002	.85017455				.70260632		Physics
.092318617	.95623177				.92949694		Physics
.084515423	.91439265				.80627513		Physics
.028171809	.82079035				.72430712		Physics
.085280284	.88735676				.84697968		Physics
.041169349	.91890806				.86307847		Physics
.026669037	.90038443				.78303796		Physics
.047565151	.84095192				.75027394		Physics
.044901326	.64935201				.58722997		Physics
.075377837	.84390813				.73190147		Physics
.01988107	.7938363				.57699233		Physics
.01980295	.78483778				.63525814		Physics
.033643156	.88387179				.83369738		Physics
.12171613	.92179137				.85729986		Physics
.021718612	.80758399				.64124477		Physics
.14256649	.89374983				.82819164		Physics
.077151679	.92596656				.89513433		Physics
.010295064	.69049078				.4464128		Physics
.060633905	.82532001				.68948781		Physics
.05547002	.91033477				.88334304		Physics
.083333336	.87329257				.7867521		Physics
.043033149	.85691571				.66200596		Physics
.035533454	.90110642				.85444021		Physics
.042640142	.84114599				.7818104		Physics
.049147319	.79983526				.54015988		Physics
.10721125	.86828244				.76429826		Physics
.069337524	.82786906				.77956474		Physics
.039420828	.84576887				.74853611		Physics
.021110017	.73804957				.55916882		Physics
.05063697	.85044062				.73786169		Physics
.033113308	.8922137				.83995676		Physics
.023570227	.88248247				.68753296		Physics
.035533454	.91158611				.75852281		Physics
.045834925	.87387609				.81482339		Physics
.017683197	.79381156				.66450715		Physics
.048280455	.76704669				.67548883		Physics
.031782087	.86590397				.78268456		Physics
.054554474	.85061163				.78282505		Physics
.033149678	.74187899				.48744592		Physics
.059028134	.8547464				.79059535		Physics
.12104551	.91659445				.87360406		Physics
.03834825	.82287872				.7357291		Physics
.022587698	.79384464				.63092411		Physics
.025674809	.69611472				.69942361		Physics
.026153289	.81522512				.72953337		Physics
.020374248	.86897534				.80262238		Physics
.02773501	.88539559				.84202933		Physics
.032274861	.90347445				.86397326		Physics
.072168782	.70818943				.63151455		Physics
.070932694	.87863523				.78033233		Physics
.025776964	.87147564				.71388215		Physics
.05330018	.82944006				.73279476		Physics
.081110708	.89021122				.85535872		Physics
.32673201	.94188601				.90580696		Physics
.052981295	.94077402				.8876828		Physics
.025717225	.8552556				.78754544		Physics
.021320071	.83482844				.75871998		Physics
.027777778	.73113436				.45423409		Physics
.073170729	.79672265				.64748955		Physics
.069337524	.94859403				.92625356		Physics
.010699012	.79641861				.54320419		Physics
.083624199	.92920321				.86199045		Physics
.013249974	.74671924				.66711318		Physics
.025334729	.8547883				.65644366		Physics
.01619022	.68379456				.4206796		Physics
.0316386	.81818444				.69525695		Physics
.02665009	.8528893				.72903883		Physics
.0418121	.91739351				.83957112		Physics
.037424058	.81436265				.78895783		Physics
.10825317	.94424254				.89633256		Physics
.039999999	.80760032				.59158033		Physics
.026352314	.77837765				.57060522		Physics
.069337524	.8123849				.72778505		Physics
.059269559	.77831644				.64794999		Physics
.069337524	.87064356				.75228959		Physics
.08703883	.90964758				.81779307		Physics
.039840955	.86586636				.78332865		Physics
.052704629	.93572283				.89952487		Physics
.045431085	.90476286				.82768011		Physics
.050000001	.83138472				.80030358		Physics
.023688968	.76672006				.56110126		Physics
.058848988	.89826173				.76373267		Physics
.034139436	.88191754				.80444771		Physics
.032616403	.71439379				.53967351		Physics
.077151679	.80049264				.72746783		Physics
.033633638	.89274764				.76139009		Physics
.049147319	.87150794				.75992024		Physics
.03849002	.755409				.55268121		Physics
.031234752	.8237074				.71329838		Physics
.019622937	.8429265				.69012642		Physics
.10016709	.94999832				.89665854		Physics
.041522741	.92034143				.84594357		Physics
.05504819	.90891016				.83512515		Physics
.25078493	.83260226				.73525465		Physics
.059053861	.85556954				.7227416		Physics
.07312724	.84228969				.81259537		Physics
.036369648	.93538731				.89752036		Physics
.043183353	.8829568				.82257015		Physics
.028571429	.83565444				.64448446		Physics
.03834825	.886163				.7769888		Physics
.045175396	.81214893				.6183852		Physics
.048507124	.89791644				.85776609		Physics
.047565151	.85080749				.78471917		Physics
.037389167	.73347974				.62158489		Physics
.046625242	.88303721				.74812144		Physics
.030949224	.83727348				.73951358		Physics
.079056941	.87093723				.6550293		Physics
.060773712	.65926576				.25178266		Physics
.036369648	.64391887				.47276473		Physics
.17418766	.81086385				.74837482		Physics
.057735026	.81714189				.75031787		Physics
.044992127	.75366563				.38221148		Physics
.020851441	.88539618				.78500313		Physics
.030358838	.69531721				.37767291		Physics
.12009612	.91535801				.88675934		Physics
.036084391	.82201165				.70099133		Physics
.060522754	.8074159				.74508959		Physics
.043643579	.78722715				.58332771		Physics
.042562827	.91304666				.89346296		Physics
.061545745	.83413363				.8330341		Physics
.039148014	.84898996				.71374482		Physics
.024419315	.89641523				.86165476		Physics
.20064309	.94814259				.89686447		Physics
.075973719	.88841712				.80899435		Physics
.038720153	.90263599				.870947		Physics
.08703883	.87141997				.81629312		Physics
.062554322	.91038364				.86299533		Physics
.028318273	.8776741				.79802483		Physics
.044151079	.89211243				.89524406		Physics
.041666668	.71333784				.27055404		Physics
.049507376	.88390118				.82711595		Physics
.029735051	.90820885				.83811343		Physics
.023112508	.83528185				.71092224		Physics
.035007004	.8307355				.76932961		Physics
.0083246659	.80951172				.68377376		Physics
.041344911	.81479216				.77913165		Physics
.024514517	.84683907				.70841742		Physics
.023570227	.79279393				.5531261		Physics
.024014605	.80313456				.60069579		Physics
.015534244	.77211607				.60046399		Physics
.058025885	.72877318				.59526122		Physics
.025923792	.87935984				.81108296		Physics
.028171809	.86329466				.78294766		Physics
.068041384	.84345186				.81084043		Physics
.080582298	.86220282				.78973722		Physics
.0372678	.73427397				.61688048		Physics
.033407655	.93109679				.87050915		Physics
.043519415	.77540529				.76346445		Physics
.041666668	.80232435				.68197638		Physics
.029424494	.73999345				.52801859		Physics
.063386567	.85684431				.63732922		Physics
.1	.86986315				.77814186		Physics
.044992127	.90440625				.81761569		Physics
.047619049	.87424743				.77357036		Physics
.031782087	.83768386				.50634634		Physics
.10699012	.79663205				.65437192		Physics
.02353104	.90022486				.84356833		Physics
.06324555	.84636861				.82527959		Physics
.041099746	.7867226				.64601541		Physics
.067651011	.91562557				.81808972		Physics
.030772872	.85280937				.63339174		Physics
.051708769	.77559876				.58252215		Physics
.074535601	.88622391				.81035298		Physics
.05812382	.80461586				.50641805		Physics
.052128602	.92272186				.9110148		Physics
.023002185	.74137717				.58868593		Physics
.012916405	.83687586				.6260851		Physics
.034942828	.8621518				.79395473		Physics
.10050378	.89338672				.82130307		Physics
.043519415	.82712358				.77472728		Physics
.045834925	.87571096				.75420916		Physics
.066226617	.84280467				.80494744		Physics
.059761431	.91867119				.91529512		Physics
.095346257	.90321541				.80245107		Physics
.021199958	.80313092				.56953865		Physics
.052704629	.75428903				.42750177		Physics
.039283711	.83966976				.64651537		Physics
.041666668	.80934381				.59748268		Physics
.023262106	.78522515				.60131305		Physics
.10012524	.90477079				.83570749		Physics
.027950849	.82054639				.6737228		Physics
.022271771	.62671173				.58335304		Physics
.019540345	.82281393				.64602929		Physics
.038924947	.80616879				.57538748		Physics
.043478262	.88349748				.74963129		Physics
.049629167	.91733617				.84133941		Physics
.056613851	.92030871				.86753905		Physics
.056343619	.92343754				.89896464		Physics
.077849895	.82506728				.78704065		Physics
.05698029	.74233937				.67130357		Physics
.054554474	.89307386				.82177532		Physics
.059131239	.89267367				.86353946		Physics
.10709591	.86547309				.83141714		Physics
.029787773	.88234705				.75748044		Physics
.13363062	.95270324				.92107844		Physics
.060858063	.86774629				.8109318		Physics
.026462806	.9112888				.80528921		Physics
.051031038	.77387881				.82826662		Physics
.034139436	.84421027				.72203624		Physics
.023918243	.79458785				.63004339		Physics
.098294638	.89549053				.82299036		Physics
.029880716	.79008597				.73551542		Physics
.057353932	.9122659				.87468863		Physics
.1928473	.77739882				.77707464		Physics
.039223228	.86082101				.78621125		Physics
.024397502	.82527322				.69575292		Physics
.043519415	.78519809				.68174821		Physics
.054554474	.8988173				.82977265		Physics
.022118697	.86740857				.83082128		Physics
.034503277	.89539361				.84882754		Physics
.040893041	.77730936				.75629812		Physics
.11958961	.61020631				.39906436		Physics
.032174472	.84909296				.73716933		Physics
.15745917	.88339657				.84081578		Physics
.035737086	.83395344				.69340634		Physics
.064549722	.91085929				.82591277		Physics
.029787773	.79145366				.67655706		Physics
.024640709	.86714655				.70385396		Physics
.060522754	.88514453				.76073939		Physics
.07692308	.83703083				.74520171		Physics
.11058147	.83277017				.75815016		Physics
.074535601	.88336605				.81480163		Physics
.15811388	.88206673				.81171894		Physics
.048112523	.87713993				.8254301		Physics
.035805743	.82243973				.65124649		Physics
.037709009	.74044961				.56765181		Physics
.014940358	.80918181				.68017304		Physics
.091287091	.91560483				.8411476		Physics
.050000001	.87309766				.67890298		Physics
.061824467	.7571916				.50955284		Physics
.047673129	.74722821				.44045383		Physics
.059234887	.74331957				.79454964		Physics
.015058465	.80851531				.70248151		Physics
.031403713	.93855882				.89309263		Physics
.015754381	.81683385				.56820339		Physics
.028676966	.89672601				.86818159		Physics
.12909944	.88184291				.84180951		Physics
.10012524	.81126201				.68636298		Physics
.040474076	.83974725				.80321801		Physics
.029235268	.83179975				.74804193		Physics
.027801922	.83214527				.72089076		Physics
.035874799	.71742672				.50649935		Physics
.091076508	.7996546				.47859281		Physics
.040291149	.73574501				.41251972		Physics
.020833334	.77009499				.51796871		Physics
.036860488	.8876071				.86659425		Physics
.10954451	.95052606				.88916826		Physics
.05698029	.92882067				.9183498		Physics
.052128602	.83754367				.77880436		Physics
.056613851	.9137947				.87853009		Physics
.05504819	.84394473				.68768674		Physics
.053896807	.72398335				.48486087		Physics
.018878007	.82005203				.6792928		Physics
.036735918	.8454445				.71059871		Physics
.043033149	.84463918				.76033741		Physics
.032258064	.83342826				.63249654		Physics
.052925613	.84814161				.70043021		Physics
.037973162	.81897396				.68230766		Physics
.030429032	.81085962				.63030493		Physics
.064549722	.93467343				.88834369		Physics
.06324555	.89539301				.80643189		Physics
.033296358	.88435191				.85008174		Physics
.036037497	.74696708				.45334074		Physics
.25354627	.92991632				.88013166		Physics
.0766965	.93582839				.8925916		Physics
.028194193	.84935015				.79208869		Physics
.028606478	.87461543				.78528893		Physics
.38729835	.86736816				.7724914		Physics
.033058979	.76001137				.60324532		Physics
.020211302	.87578762				.76627028		Physics
.062017366	.93361217				.88933504		Physics
.012694895	.74426138				.56872922		Physics
.057831492	.86191016				.69901377		Physics
.081700735	.8870523				.78451979		Physics
.05383819	.58114678				.28931817		Physics
.059761431	.89711249				.75131035		Physics
.090909094	.79260331				.77209473		Physics
.03479445	.77836096				.6930024		Physics
.044194173	.76750261				.72162265		Physics
.020947289	.79826379				.53764957		Physics
.1573779	.88427246				.81200606		Physics
.032174472	.84384465				.65786284		Physics
.027874734	.810233				.64192539		Physics
.029774567	.83420438				.74447924		Physics
.036760733	.81235147				.63232863		Physics
.066226617	.79538769				.72127682		Physics
.051031038	.90508938				.84409839		Physics
.072547622	.84886593				.74935144		Physics
.011562432	.88286823				.85224175		Physics
.054073807	.84573895				.77946717		Physics
.021110017	.83696759				.65035814		Physics
.028005602	.78301316				.6708014		Physics
.036037497	.94415313				.90514356		Physics
.025125945	.76205856				.58942538		Physics
.05330018	.89245093				.79538953		Physics
.025125945	.79441071				.63331789		Physics
.036466248	.81352621				.66144955		Physics
.033903174	.64835769				.44012228		Physics
.03350126	.84526062				.7085855		Physics
.075377837	.7600804				.70262802		Physics
.045834925	.8235473				.63472819		Physics
.082478613	.88917118				.80091262		Physics
.051639777	.85460013				.72363073		Physics
.03282661	.95650262				.93197399		Physics
.13344012	.92795819				.88142836		Physics
.043519415	.8894738				.86594021		Physics
.085280284	.90935099				.86354423		Physics
.036369648	.88465881				.70885563		Physics
.075377837	.76455534				.68319899		Physics
.2667892	.84643668				.74789423		Physics
.063564174	.87526023				.83506662		Physics
.057166196	.82218295				.78274816		Physics
.039999999	.91415131				.88134676		Physics
.035737086	.85423714				.77062315		Physics
.039840955	.86596078				.85701168		Physics
.014300314	.67078197				.43088809		Physics
.05063697	.92381817				.89576095		Physics
.012858612	.83918613				.75709629		Physics
.009485173	.64580262				.43681502		Physics
.012354155	.83663005				.69950491		Physics
.044022545	.94597417				.91780794		Physics
.045834925	.82305574				.73951322		Physics
.018630665	.8101058				.75880361		Physics
.038575839	.86406761				.65845209		Physics
.056613851	.86376035				.69524246		Physics
.038836781	.85375756				.75994313		Physics
.032444283	.82791084				.71323496		Physics
.021775179	.88255811				.80540228		Physics
.077440307	.85087705				.77388203		Physics
.026352314	.79514325				.73927557		Physics
.040422603	.88743633				.73252362		Physics
.018725147	.87283212				.78334171		Physics
.022075539	.85611671				.70692462		Physics
.39130434	.94226778				.93780929		Physics
.030096464	.72229731				.82682472		Physics
.081345186	.87394601				.8113994		Physics
.017683197	.79150778				.70221061		Physics
.018266555	.7597217				.53274596		Physics
.32025629	.88386095				.7901904		Physics
.022821773	.80672228				.50198507		Physics
.18786728	.95344841				.92312467		Physics
.019117977	.83625162				.64867562		Physics
.064549722	.90323663				.87140805		Physics
.051298916	.86886883				.78439379		Physics
.033113308	.7407518				.68612391		Physics
.054779105	.6804868				.40186688		Physics
.028759865	.88042855				.73279911		Physics
.025565499	.8597011				.69727713		Physics
.03681051	.92208695				.82284623		Physics
.29462782	.89567572				.83489501		Physics
.036735918	.95525646				.92398316		Physics
.016783627	.78569674				.46466288		Physics
.021486752	.71202958				.48750877		Physics
.038836781	.77119672				.52246106		Physics
.030151134	.89535135				.7826041		Physics
.089242153	.88742644				.80366307		Physics
.21875	.92989135				.89971119		Physics
.018104181	.7509551				.71806633		Physics
.023440361	.70371723				.70808089		Physics
.043852899	.79389799				.71037543		Physics
.049507376	.88301522				.79775167		Physics
.015502479	.89986497				.83565944		Physics
.02952693	.84430516				.68292993		Physics
.061008889	.86632162				.83602089		Physics
.12251278	.89658976				.80988646		Physics
.057377532	.80154479				.53915399		Physics
.043355498	.90782946				.81605697		Physics
.024507154	.87003797				.79951411		Physics
.043478262	.89755768				.83057582		Physics
.13363062	.86237913				.76237077		Physics
.041885391	.82707989				.63820761		Physics
.044946659	.73132461				.67824781		Physics
.052704629	.7948764				.69206738		Physics
.040522046	.88796514				.83064479		Physics
.067745812	.92917687				.85428989		Physics
.030151134	.68713522				.5184527		Physics
.031008683	.87173015				.82905138		Physics
.034020692	.84926593				.84685224		Physics
.042640142	.81145293				.61842138		Physics
.042107597	.72934932				.59675628		Physics
.028239125	.75659829				.50909817		Physics
.048280455	.86348003				.65126288		Physics
.14002801	.87972414				.83372182		Physics
.062994078	.93297404				.90555608		Physics
.065795168	.90013248				.85983938		Physics
.024922239	.62229294				.44720334		Physics
.020004001	.82991189				.67184162		Physics
.05345225	.80543059				.68482983		Physics
.023357091	.76538211				.58161563		Physics
.050000001	.95583087				.92666811		Physics
.03592106	.77636421				.50374496		Physics
.043478262	.82888985				.78015161		Physics
.018411493	.9024412				.8006658		Physics
.024753688	.96363592				.95097655		Physics
.047836486	.77167195				.42680949		Physics
.020198928	.71444941				.48187643		Physics
.049029034	.8514058				.80735183		Physics
.035555907	.92617792				.88633317		Physics
.065372042	.91927469				.81312871		Physics
.033922676	.7534911				.48293701		Physics
.064282432	.88802105				.85140854		Physics
.070446998	.94760412				.89624846		Physics
.029000739	.88209325				.76056498		Physics
.1490712	.88676804				.75235128		Physics
.03592106	.82394314				.66984808		Physics
.065938048	.74972069				.51336271		Physics
.016687538	.85666871				.7167533		Physics
.095346257	.93242854				.91025746		Physics
.03513642	.73630029				.60687923		Physics
.030772872	.78585517				.73251468		Physics
.042257711	.71408659				.45567471		Physics
.066815309	.9203617				.87729883		Physics
.019764235	.80041206				.64778727		Physics
.037037037	.82639378				.56985599		Physics
.04794633	.91882914				.84987247		Physics
.024014605	.83135432				.62850136		Physics
.093658581	.88704836				.82239676		Physics
.038924947	.8084802				.68440878		Physics
.034585722	.89410084				.70643783		Physics
.052704629	.86944747				.78782403		Physics
.025565499	.81204492				.59206599		Physics
.08703883	.73635465				.43196163		Physics
.038180176	.83089215				.757797		Physics
.029514067	.69093579				.53737408		Physics
.057735026	.82112527				.73296303		Physics
.05383819	.86669755				.66859674		Physics
.086710997	.90955132				.87089908		Physics
.044721361	.90691948				.80558676		Physics
.030123761	.88459301				.804389		Physics
.020851441	.77160406				.64201677		Physics
.044543542	.78289413				.7393474		Physics
.043355498	.83071637				.64742476		Physics
.17463388	.83086091				.76274037		Physics
.034099717	.8732478				.74286079		Physics
.25286087	.86418122				.78093958		Physics
.064888567	.93476522				.91478807		Physics
.025197631	.83890891				.65088362		Physics
.082060993	.89002103				.81484151		Physics
.023002185	.68446952				.51322085		Physics
.019367337	.75830942				.71470857		Physics
.10660036	.79102236				.62373304		Physics
.055555556	.83204085				.5274747		Physics
.11009638	.88557553				.79350811		Physics
.012474687	.90603155				.82384831		Physics
.02470831	.83905578				.67504817		Physics
.014740991	.83506727				.69730157		Physics
.064549722	.88095981				.79323626		Physics
.019834088	.70970178				.48588705		Physics
.046373889	.82042837				.66318166		Physics
.096774191	.89670426				.79403985		Physics
.11764706	.88097072				.83066088		Physics
.039283711	.88198704				.81941289		Physics
.11826248	.85533029				.77235627		Physics
.033296358	.79638517				.5255003		Physics
.071611486	.80781686				.55189586		Physics
.01110289	.82030821				.66429621		Physics
.10206208	.90987039				.84679711		Physics
.02845552	.86711544				.78143227		Physics
.01949203	.88757479				.80582631		Physics
.05393599	.85998958				.74025673		Physics
.030316953	.8373946				.7128154		Physics
.059131239	.88689595				.7831443		Physics
.05698029	.84194285				.68842763		Physics
.1611646	.9035691				.82942533		Physics
.062608793	.81568867				.7191152		Physics
.1721326	.84207082				.67140883		Physics
.063902147	.87398529				.69542897		Physics
.048112523	.89425397				.84290099		Physics
.05439283	.78734779				.613846		Physics
.026352314	.81595981				.67814809		Physics
.11128297	.83574384				.73494637		Physics
.07692308	.88572907				.80616444		Physics
.10400629	.89800936				.84020561		Physics
.034921516	.87818605				.85069317		Physics
.062469505	.89816749				.79252797		Physics
.044151079	.86539418				.78858572		Physics
.059131239	.85750413				.67225766		Physics
.03849002	.74194694				.59754264		Physics
.071611486	.87070626				.82902074		Physics
.091287091	.82667905				.61246276		Physics
.016783627	.73387724				.50182223		Physics
.016574839	.87233257				.86842036		Physics
.028571429	.85098732				.62680918		Physics
.036711156	.88455689				.83556789		Physics
.034139436	.83145839				.74059063		Physics
.043033149	.82690591				.67841578		Physics
.048112523	.89975679				.85450608		Physics
.037688918	.81698841				.66466057		Physics
.14852214	.8972671				.83485377		Physics
.069171444	.915133				.88317317		Physics
.065795168	.86439925				.79267925		Physics
.36226672	.90583581				.86197859		Physics
.024253562	.78943557				.626059		Physics
.030499713	.7814787				.51758498		Physics
.125	.52855808				.50973821		Physics
.047673129	.95529896				.90313148		Physics
.061545745	.85994887				.83900785		Physics
.066815309	.91888958				.82111353		Physics
.021058466	.80727375				.67235619		Physics
.016395645	.86909324				.83323294		Physics
.013409839	.72068328				.34431559		Physics
.031782087	.82582825				.64383316		Physics
.026261287	.82949388				.55887061		Physics
.060858063	.92341012				.89091337		Physics
.050000001	.76528144				.64145219		Physics
.067267276	.78802514				.68672341		Physics
.040455669	.83220571				.8098765		Physics
.043852899	.93487674				.87629133		Physics
.047140453	.88745612				.78101778		Physics
.060633905	.91128731				.87294126		Physics
.080064073	.8179462				.6876964		Physics
.026967995	.82846975				.54637861		Physics
.032530002	.8671152				.76364416		Physics
.021759707	.61728108				.59938443		Physics
.028306926	.81986475				.61173373		Physics
.053605627	.84172517				.62925458		Physics
.060633905	.9429158				.88616008		Physics
.07312724	.88307095				.79139131		Physics
.033671752	.92602479				.88418388		Physics
.039283711	.78559327				.61733472		Physics
.030816678	.76099712				.57063258		Physics
.064820372	.90429342				.85535252		Physics
.1132277	.82596612				.78105563		Physics
.026004747	.87025452				.80709803		Physics
.021566555	.69113749				.52732086		Physics
.041666668	.64920503				.3762913		Physics
.046524212	.77999532				.50712019		Physics
.069171444	.87995434				.79274893		Physics
.018349396	.88832456				.83012491		Physics
.35634834	.87764972				.77473867		Physics
.019069253	.80849588				.64159578		Physics
.049029034	.77308059				.48267099		Physics
.12909944	.81494182				.69965935		Physics
.049507376	.83534366				.70435727		Physics
.059868433	.8941496				.74012583		Physics
.03592106	.85225689				.75484878		Physics
.025565499	.86026889				.7026971		Physics
.033149678	.83040357				.71271038		Physics
.048795003	.8879931				.82440543		Physics
.013218681	.79021657				.55929577		Physics
.028071731	.79355657				.67642349		Physics
.032773677	.90987247				.81308895		Physics
.040893041	.79510242				.5890311		Physics
.052414242	.82295007				.67905104		Physics
.023918243	.81100428				.59992826		Physics
.052704629	.74817282				.58641469		Physics
.29906687	.85641783				.70844162		Physics
.26726124	.92595792				.87086308		Physics
.021995293	.77902007				.61866075		Physics
.021718612	.87421685				.72653192		Physics
.18181819	.77295476				.67094892		Physics
.071428575	.9459843				.90662807		Physics
.044455424	.82240874				.73711282		Physics
.35082319	.87487853				.84344172		Physics
.027472112	.79243517				.47314811		Physics
.025197631	.85832566				.77616435		Physics
.022798037	.8599807				.74828088		Physics
.053262364	.67883354				.32212543		Physics
.05504819	.92227226				.90027297		Physics
.056343619	.86688894				.73573738		Physics
.10050378	.84467149				.76168549		Physics
.01767767	.82458109				.83755261		Physics
.033614632	.82668102				.75430584		Physics
.011314071	.63594872				.41864881		Physics
.071611486	.85421884				.84973472		Physics
.051708769	.86346811				.67344248		Physics
.091076508	.90973747				.85255122		Physics
.03898406	.85897583				.82167959		Physics
.11009638	.93142682				.89503604		Physics
.0047757323	.72151047				.41734463		Physics
.03849002	.82982391				.76630926		Physics
.05698029	.7448296				.74195242		Physics
.044721361	.76775301				.68313169		Physics
.034503277	.8738234				.79646564		Physics
.042796049	.83304054				.63111633		Physics
.059131239	.85218441				.80852747		Physics
.017460758	.85916185				.76849991		Physics
.023249527	.83384728				.70855737		Physics
.063564174	.79759276				.72990072		Physics
.12104551	.78317553				.57399005		Physics
.045596074	.7697311				.72604483		Physics
.13044849	.81758457				.73080641		Physics
.025070611	.84007901				.7218985		Physics
.17960531	.92173922				.90581095		Physics
.052925613	.84470803				.7956242		Physics
.062017366	.78571427				.64749527		Physics
.060858063	.84033519				.82048261		Physics
.013764654	.82186538				.68992603		Physics
.043560684	.80159432				.54780543		Physics
.057166196	.91325366				.82706255		Physics
.079332881	.89953959				.83296877		Physics
.025149772	.82772356				.64603436		Physics
.064820372	.86399913				.71043456		Physics
.040414352	.81789231				.65504211		Physics
.056613851	.87598616				.84375411		Physics
.032241292	.87871945				.76086605		Physics
.062869459	.93103176				.90191013		Physics
.28005603	.8098498				.76294357		Physics
.05063697	.84142894				.6935122		Physics
.030414954	.86337852				.76901358		Physics
.049568161	.67361253				.39043221		Physics
.090512566	.94165432				.89032334		Physics
.069337524	.87553197				.75364232		Physics
.057735026	.87523878				.80681455		Physics
.029235268	.85320097				.65292209		Physics
.032686021	.87969041				.82823515		Physics
.05330018	.76304638				.60807478		Physics
.077151679	.81624663				.72588784		Physics
.10744306	.68263197				.37080854		Physics
.027420424	.76756442				.47770575		Physics
.031878836	.85722131				.63412255		Physics
.026669037	.80010974				.65908092		Physics
.069006555	.92196161				.87980109		Physics
.061545745	.82669306				.8301065		Physics
.024868237	.72844142				.55511463		Physics
.03798686	.7997036				.62935752		Physics
.023112508	.7761628				.61062795		Physics
.050062619	.85404086				.71654814		Physics
.039405521	.78586066				.81170219		Physics
.010959933	.86647928				.72381407		Physics
.050964721	.83098161				.73921496		Physics
.042796049	.71686423				.50944704		Physics
.09375	.83196402				.61869377		Physics
.024784081	.69955117				.44867265		Physics
.044543542	.84424269				.78757131		Physics
.046822872	.88732326				.87753266		Physics
.021873932	.81664735				.42220584		Physics
.077151679	.86575115				.76475257		Physics
.041099746	.80082542				.82644433		Physics
.062994078	.92272621				.90018833		Physics
.040824831	.8129952				.74394172		Physics
.024140228	.8876338				.75164485		Physics
.04981355	.88175499				.84609973		Physics
.031128641	.8512044				.74796939		Physics
.17471413	.94401604				.88328159		Physics
.061545745	.81792361				.73432642		Physics
.038575839	.83681643				.72922051		Physics
.034852516	.86304635				.82384402		Physics
.052128602	.76564801				.79445392		Physics
.034503277	.81113523				.83607972		Physics
.027607882	.82915962				.68618965		Physics
.024397502	.88861263				.81489074		Physics
.072168782	.90654176				.8189162		Physics
.036155075	.8842696				.84671474		Physics
.059761431	.85049403				.74073589		Physics
.038749214	.77672738				.64205641		Physics
.0372678	.86461359				.77096695		Physics
.027066598	.56236768				.34019625		Physics
.18898223	.78201091				.68816698		Physics
.06666667	.87722307				.80723399		Physics
.052704629	.9087466				.85980386		Physics
.048911598	.90096682				.86709839		Physics
.02861819	.85757035				.65503556		Physics
.56407607	.81966805				.76047933		Physics
.16012815	.84366584				.73059851		Physics
.032530002	.82941008				.64145303		Physics
.030123761	.70617747				.34957144		Physics
.084515423	.86798513				.74989671		Physics
.017039955	.90038431				.83082509		Physics
.051031038	.84035182				.76864713		Physics
.028049635	.93165499				.88182068		Physics
.060633905	.72683543				.57403648		Physics
.021295885	.88984436				.84253991		Physics
.049844477	.93836504				.89123577		Physics
.072074994	.87799162				.84211504		Physics
.16666667	.87358892				.7947613		Physics
.19166297	.85138357				.64484739		Physics
.057166196	.83037895				.76266205		Physics
.059470102	.81824905				.74229068		Physics
.037139069	.69738668				.51582867		Physics
.083333336	.92840952				.90071064		Physics
.041996054	.89311457				.914832		Physics
.047565151	.90555173				.83664316		Physics
.036084391	.88879049				.80911946		Physics
.012085971	.74551201				.55277175		Physics
.069130115	.82473212				.60400051		Physics
.059131239	.87546569				.84154952		Physics
.029462783	.85726655				.65616691		Physics
.063887656	.91926408				.84304625		Physics
.045596074	.77993608				.58115005		Physics
.035805743	.94314611				.88968593		Physics
.039825153	.86934227				.78013474		Physics
.046676002	.84568512				.83767962		Physics
.061545745	.91954672				.84790528		Physics
.055684604	.76280075				.54425102		Physics
.02028602	.87467414				.80033505		Physics
.35593069	.96106273				.94663262		Physics
.051298916	.93075758				.89624846		Physics
.029285371	.86691213				.71358335		Physics
.067267276	.93206924				.88531393		Physics
.026481356	.7083379				.42097172		Physics
.036860488	.78101784				.5203163		Physics
.086956523	.88105702				.74151051		Physics
.040414352	.5098061				.56449008		Physics
.1132277	.83714157				.75919139		Physics
.090350792	.77785802				.67535239		Physics
.015125495	.62713647				.50092953		Physics
.083624199	.90072805				.86243063		Physics
.036661778	.82015359				.73335433		Physics
.029934216	.65226388				.53440124		Physics
.10830607	.85065722				.80551517		Physics
.034585722	.90411717				.85694969		Physics
.052962713	.8666774				.6989373		Physics
.014537095	.84287983				.66179872		Physics
.020584675	.81128728				.65065449		Physics
.062439054	.8070519				.68309462		Physics
.080582298	.9264645				.91494703		Physics
.036037497	.75531352				.45031592		Physics
.055901699	.89873558				.86275697		Physics
.040291149	.83421189				.72301751		Physics
.043937478	.92318481				.88071972		Physics
.051708769	.72479326				.41721791		Physics
.019425718	.78380185				.39391777		Physics
.024375748	.90870661				.8382144		Physics
.054758567	.73357594				.46377036		Physics
.0098724812	.82936031				.76974052		Physics
.056613851	.88132083				.83983922		Physics
.032325409	.7888993				.49294528		Physics
.051031038	.85688657				.64332837		Physics
.05143445	.8981747				.84052986		Physics
.0418121	.89714187				.83370441		Physics
.02470831	.79321057				.76838207		Physics
.06362848	.93861169				.92802054		Physics
.18536951	.84259456				.66221988		Physics
.056343619	.77130437				.61501276		Physics
.020806259	.82408494				.73770446		Physics
.11219364	.81030697				.76531988		Physics
.024225079	.81416637				.64332473		Physics
.052128602	.90209657				.83716279		Physics
.27216554	.88058394				.7017495		Physics
.15534712	.89427155				.79781973		Physics
.029669542	.89293641				.83229905		Physics
.072168782	.85512495				.70643359		Physics
.045643546	.80200779				.75090384		Physics
.020412415	.81320423				.55801606		Physics
.086710997	.83586776				.64224774		Physics
.040422603	.83500743				.60415947		Physics
.046114299	.86768973				.78125769		Physics
.031219527	.93691504				.91234869		Physics
.062622428	.84473407				.74922305		Physics
.022011273	.88637668				.8191663		Physics
.028688766	.7570346				.57843119		Physics
.030772872	.89495414				.81885362		Physics
.038778335	.92010266				.8846339		Physics
.028318273	.67307121				.52070856		Physics
.021128856	.73687279				.42086557		Physics
.10675211	.86520237				.85911506		Physics
.031943828	.65057886				.46262327		Physics
.021262163	.81692904				.55121881		Physics
.015713483	.83036298				.69280928		Physics
.060858063	.79312778				.76304728		Physics
.025125945	.8007406				.60945314		Physics
.033557802	.81032491				.64413941		Physics
.087705798	.8885107				.8025192		Physics
.020837856	.87250543				.80434602		Physics
.032241292	.82941425				.73046803		Physics
.022733144	.77421045				.58122534		Physics
.043033149	.67294711				.35619968		Physics
.018854504	.70182455				.48821998		Physics
.029310519	.72352415				.39047405		Physics
.034752402	.87340093				.78735715		Physics
.07312724	.88620442				.77605367		Physics
.033806171	.79493731				.60882431		Physics
.01941839	.74129641				.55306917		Physics
.025949964	.77374518				.7523731		Physics
.032897584	.90693998				.82286292		Physics
.080582298	.94198835				.89348096		Physics
.083462231	.82763743				.56587195		Physics
.40000001	.8684665				.82501745		Physics
.026938623	.79549593				.6362977		Physics
.061545745	.86423814				.85037684		Physics
.029160593	.88876063				.7950145		Physics
.11009638	.82877076				.66335559		Physics
.019188238	.86097711				.74520493		Physics
.037904903	.91002989				.85036772		Physics
.027874734	.85731757				.70710576		Physics
.036369648	.85935014				.7180993		Physics
.061545745	.75586814				.64213598		Physics
.039840955	.83033335				.79830366		Physics
.026919095	.72009975				.55766773		Physics
.091287091	.83980912				.66572779		Physics
.080064073	.8744992				.85153854		Physics
.036297701	.80183816				.80396605		Physics
.0625	.90899402				.85685182		Physics
.069006555	.91440219				.87577218		Physics
.086066298	.77981609				.59172863		Physics
.018486846	.78395647				.55601311		Physics
.12598816	.87100816				.69645786		Physics
.072547622	.93547845				.8809225		Physics
.042295493	.84695524				.65254521		Physics
.10592543	.84652489				.7264604		Physics
.057735026	.86386997				.7991187		Physics
.15990053	.91250598				.81528455		Physics
.021354072	.87215883				.7403698		Physics
.049147319	.82776201				.69155902		Physics
.051130999	.89558369				.7782287		Physics
.030316953	.86978817				.80376685		Physics
.043643579	.9167912				.85330182		Physics
.063757673	.5970751				.3564041		Physics
.029235268	.83465832				.60788178		Physics
.036860488	.90645128				.85415488		Physics
.029867385	.88592237				.83483535		Physics
.014915409	.70864385				.61912888		Physics
.051298916	.83994603				.74316359		Physics
.023262106	.85990036				.66130787		Physics
.019367337	.77957898				.7032966		Physics
.061545745	.82540572				.68256199		Physics
.0372678	.90542001				.84293884		Physics
.035190769	.84778059				.73138481		Physics
.072168782	.68399745				.67134672		Physics
.017241379	.84875125				.69401997		Physics
.023395414	.69770747				.54871476		Physics
.12725696	.77202249				.58842897		Physics
.025070611	.82100832				.64052421		Physics
.029565619	.83488482				.55205894		Physics
.039489925	.64796311				.5237329		Physics
.028375218	.66822749				.40254137		Physics
.037904903	.87150609				.76929319		Physics
.10327955	.92884588				.87377739		Physics
.037742566	.75928777				.51650208		Physics
.11111111	.82886529				.75303066		Physics
.037742566	.86512685				.68011999		Physics
.040893041	.80067647				.63553607		Physics
.014038632	.92647707				.88904017		Physics
.085125655	.71936172				.43260723		Physics
.027777778	.83166581				.70744938		Physics
.048795003	.74973893				.50573164		Physics
.019968076	.82899719				.73886043		Physics
.0316386	.7910198				.5714305		Physics
.065795168	.85958207				.74881428		Physics
.027565893	.79234558				.57111531		Physics
.046524212	.86632144				.80825752		Physics
.055131786	.91191459				.85135424		Physics
.022107884	.79846942				.65656716		Physics
.062622428	.8008551				.80502534		Physics
.11826248	.81965399				.75766397		Physics
.022277296	.64862603				.39414713		Physics
.045501575	.8846755				.86705762		Physics
.051031038	.79313141				.58384246		Physics
.040323891	.85537088				.76866972		Physics
.020332092	.77686483				.55710411		Physics
.056343619	.73365462				.73438293		Physics
.065372042	.90469801				.83020306		Physics
.026324905	.77400517				.55376846		Physics
.051298916	.85582829				.77858591		Physics
.03656362	.91578275				.85608745		Physics
.022587698	.63289618				.53356099		Physics
.10910895	.88165998				.80188805		Physics
.025785532	.78468305				.57348621		Physics
.072547622	.89968747				.85072571		Physics
.013971332	.77439129				.59218675		Physics
.038235955	.89269078				.78175139		Physics
.12171613	.92729944				.8651334		Physics
.013585652	.82965213				.6972062		Physics
.023218174	.79788214				.69500011		Physics
.058925565	.79551005				.58984113		Physics
.039840955	.87218893				.75018221		Physics
.30463591	.92465591				.8777557		Physics
.042601433	.71512562				.54325747		Physics
.022581937	.77092403				.51153857		Physics
.087705798	.94288063				.91594529		Physics
.21320072	.88282365				.83524466		Physics
.036860488	.80707341				.82022136		Physics
.058345996	.65993476				.53111827		Physics
.081786081	.78630108				.58867949		Physics
.07692308	.92115998				.85310644		Physics
.13430382	.88347626				.80041921		Physics
.029000739	.75063622				.53536671		Physics
.040824831	.91755116				.86716229		Physics
.020874143	.83113033				.72115451		Physics
.068572551	.72661495				.51867217		Physics
.017094642	.84800452				.73606473		Physics
.024056261	.84233987				.69022596		Physics
.023816276	.70231074				.33688456		Physics
.044901326	.8434996				.66158879		Physics
.040996004	.75400668				.43034002		Physics
.039590377	.43495229				.072478272		Physics
.091287091	.85910934				.80253154		Physics
.028653413	.7433908				.36822304		Physics
.034079909	.89891988				.8451544		Physics
.039840955	.88324332				.80064005		Physics
.041666668	.86859041				.74930257		Physics
.057353932	.90887028				.84183812		Physics
.11669001	.88935274				.82913738		Physics
.033633638	.8297078				.76978678		Physics
.045454547	.88097155				.81012249		Physics
.069631062	.8932023				.80708236		Physics
.050062619	.90734392				.88295507		Physics
.093250483	.86798471				.79658753		Physics
.035909478	.62422258				.46183994		Physics
.032274861	.86355591				.67432386		Physics
.045643546	.90659308				.82980001		Physics
.054554474	.89549404				.82490277		Physics
.034503277	.86820793				.79602551		Physics
.062622428	.80522317				.70865345		Physics
.06776309	.88903201				.78474182		Physics
.02530227	.71449786				.67563903		Physics
.074124932	.68640131				.52818763		Physics
.034099717	.84473747				.76820612		Physics
.083624199	.89051247				.84972668		Physics
.044280745	.8098166				.51520866		Physics
.025424642	.83282441				.80623645		Physics
.073967054	.84236121				.7338903		Physics
.033709992	.67714322				.52555883		Physics
.027066598	.77041972				.56594175		Physics
.021147747	.78875357				.58547735		Physics
.028239125	.83021951				.74130398		Physics
.062994078	.6533879				.41227764		Physics
.077151679	.91472673				.81450009		Physics
.027618408	.83744174				.6209392		Physics
.020837856	.93281007				.87807226		Physics
.072932497	.8811996				.73621911		Physics
.06172134	.88253719				.79239547		Physics
.032897584	.87403548				.74822509		Physics
.027650064	.89025646				.81206399		Physics
.015642194	.77729195				.72789639		Physics
.03282661	.94020063				.89485574		Physics
.057735026	.85757184				.73910111		Physics
.033296358	.87597632				.82175714		Physics
.058925565	.82759047				.69942367		Physics
.096225046	.90090042				.83603412		Physics
.080582298	.93817592				.86127299		Physics
.039590377	.78025717				.59554762		Physics
.023986954	.74013907				.57188451		Physics
.054153036	.7059871				.66757131		Physics
.069006555	.84407318				.77799189		Physics
.046436347	.87321222				.74170661		Physics
.027420424	.82107657				.59354389		Physics
.059391387	.82906562				.79134768		Physics
.153393	.87435758				.7675249		Physics
.1118034	.88696659				.78703606		Physics
.048795003	.81276906				.72301495		Physics
.099258333	.90180647				.86004108		Physics
.094280906	.79670042				.8576467		Physics
.01756821	.90225148				.89084291		Physics
.027713699	.88722521				.8152312		Physics
.055901699	.8641367				.72355872		Physics
.087705798	.8687973				.64419216		Physics
.058925565	.91162729				.80835247		Physics
.036760733	.74903643				.6471768		Physics
.033351868	.82922459				.68105543		Physics
.1490712	.93640482				.92627043		Physics
.019138975	.88120538				.81358057		Physics
.023274703	.81673956				.67858404		Physics
.049147319	.79254311				.68786812		Physics
.023446804	.6518175				.45957053		Physics
.059761431	.88745481				.86277413		Physics
.058025885	.88086611				.73135364		Physics
.023973165	.72982758				.36523539		Physics
.051332701	.85196686				.67570192		Physics
.18898223	.84910613				.73070806		Physics
.024253562	.87278485				.71975285		Physics
.061545745	.88402677				.78332382		Physics
.060858063	.92281187				.88245869		Physics
.079056941	.9413805				.90945864		Physics
.028490145	.85987294				.75775671		Physics
.25125945	.95681387				.92994934		Physics
[truncated: 2,978 more rows]
