# Supplementary material for: Identify novel elements of knowledge with word embedding
Source: PLoS One. 2023 Jun 20;18(6):e0284567. doi: 10.1371/journal.pone.0284567 (PMC10281565; doi:10.1371/journal.pone.0284567)
Supplement: S2 File — (CSV) [file pone.0284567.s003.csv]

sim18	sim10	sim_ref	year
.81005341	.78904021	.05698029	2010-2012
.67553568	.67634994	.074124932	2010-2012
.83326566	.83542275	.02981424	2010-2012
.83984786	.82426053	.038836781	2010-2012
.75738901	.75382298	.026726125	2010-2012
.63077533	.64919901	.052704629	2010-2012
.80095392	.8020075	.020437978	2010-2012
.83739668	.83434534	.050000001	2010-2012
.77039927	.78456688	.045501575	2010-2012
.7874921	.78006613	.16357216	2010-2012
.7681846	.76066571	.017857144	2010-2012
.87120879	.87434626	.057166196	2010-2012
.85327494	.85326165	.19364917	2010-2012
.81490654	.81036454	.062017366	2010-2012
.71474493	.70244294	.071474172	2010-2012
.85244322	.85054147	.039840955	2010-2012
.81159997	.81621844	.028239125	2010-2012
.80619007	.81194186	.033806171	2010-2012
.82535225	.81676352	.044215769	2010-2012
.79513854	.80200452	.24494897	2010-2012
.82006496	.8168329	.038575839	2010-2012
.87586606	.87422085	.050000001	2010-2012
.69364452	.68244213	.080582298	2010-2012
.15693989	.1930763	.05063697	2010-2012
.73521215	.72598183	.075809807	2010-2012
.71242911	.69879448	.057831492	2010-2012
.65809488	.65377593	.025949964	2010-2012
.74347353	.7423054	.022821773	2010-2012
.8023684	.80868697	.038069349	2010-2012
.92041725	.91496724	.041204281	2010-2012
.71273893	.71825886	.022809897	2010-2012
.78968644	.79797602	.066815309	2010-2012
.69385701	.69624764	.040893041	2010-2012
.85294771	.85633492	.064549722	2010-2012
.86115843	.86987764	.029617444	2010-2012
.87668163	.87404102	.046373889	2010-2012
.73966926	.74908847	.050000001	2010-2012
.61247706	.61852181	.03350126	2010-2012
.69850326	.70398772	.041702881	2010-2012
.87783337	.87746865	.052128602	2010-2012
.23727566	.28262571	.036297701	2010-2012
.89778918	.89777184	.077849895	2010-2012
.68101877	.68687618	.075377837	2010-2012
.89643073	.90044028	.036466248	2010-2012
.54754931	.55370915	.032512803	2010-2012
.66569608	.67324531	.050572176	2010-2012
.69878393	.69701797	.026261287	2010-2012
.91528612	.91032076	.051298916	2010-2012
.83738011	.84784114	.11846977	2010-2012
.54100919	.53691572	.035759926	2010-2012
.74016237	.73823303	.029260287	2010-2012
.78858966	.79498184	.021368692	2010-2012
.9231317	.92261022	.083333336	2010-2012
.92248994	.92415047	.090721846	2010-2012
.80646616	.8070792	.039223228	2010-2012
.78298736	.77227366	.049386479	2010-2012
.88761199	.88241738	.067419983	2010-2012
.51802027	.52101433	.062622428	2010-2012
.84671599	.85167986	.1611646	2010-2012
.85828894	.86302501	.059761431	2010-2012
.82534456	.82599294	.032969024	2010-2012
.78197157	.78660989	.040996004	2010-2012
.53898144	.54616296	.03898406	2010-2012
.56528348	.56414646	.048911598	2010-2012
.81653136	.81915987	.022893427	2010-2012
.86938918	.87238646	.11359236	2010-2012
.93650144	.93639761	.083333336	2010-2012
.88390589	.88660669	.083624199	2010-2012
.87283778	.87224913	.052925613	2010-2012
.82613623	.83481371	.051847585	2010-2012
.68069297	.66284025	.019117977	2010-2012
.82192194	.81654686	.062017366	2010-2012
.92740524	.92848539	.03125	2010-2012
.8183772	.81360555	.018712029	2010-2012
.79822886	.78699732	.028583098	2010-2012
.63012445	.63000369	.044455424	2010-2012
.91787982	.91573602	.16317849	2010-2012
.46127915	.46193853	.051502619	2010-2012
.80025077	.81723869	.20701967	2010-2012
.78987253	.78957313	.044992127	2010-2012
.79251385	.79944044	.050000001	2010-2012
.84834999	.84524488	.17407766	2010-2012
.78395236	.79239589	.14085904	2010-2012
.83207428	.83675385	.1318761	2010-2012
.89283991	.89186352	.075377837	2010-2012
.91786045	.91560745	.03086067	2010-2012
.65191263	.65471858	.048911598	2010-2012
.72799593	.7414214	.045360923	2010-2012
.75422901	.74825037	.084348232	2010-2012
.85230052	.85712266	.091076508	2010-2012
.74029094	.74345046	.035007004	2010-2012
.82009852	.8372426	.014451833	2010-2012
.88819999	.88374388	.084895276	2010-2012
.81664449	.81319636	.021223819	2010-2012
.876818	.87845278	.058925565	2010-2012
.75424296	.75176841	.079056941	2010-2012
.768525	.77815408	.028171809	2010-2012
.83919358	.84562039	.050000001	2010-2012
.68992591	.70890373	.07692308	2010-2012
.67979854	.68446958	.064549722	2010-2012
.76614958	.75588292	.038575839	2010-2012
.9188863	.92007977	.12725696	2010-2012
.7978124	.80545801	.051847585	2010-2012
.3093693	.32642728	.048795003	2010-2012
.64988464	.64490241	.024670685	2010-2012
.3914389	.37539774	.023609608	2010-2012
.84390658	.84282917	.0418121	2010-2012
.79335898	.78920954	.056478251	2010-2012
.81327009	.81629509	.042562827	2010-2012
.79670376	.7770763	.048112523	2010-2012
.74375546	.75257444	.051298916	2010-2012
.55844462	.5593906	.08703883	2010-2012
.91460258	.91244632	.080064073	2010-2012
-.10671591	-.053580418	.037037037	2010-2012
.90864402	.90806961	.071611486	2010-2012
.83272594	.82737345	.023980057	2010-2012
.70155358	.70510584	.032274861	2010-2012
.88255346	.87652367	.049690399	2010-2012
.6516754	.65576822	.060858063	2010-2012
.81740493	.8109234	.019480931	2010-2012
.88771796	.88437432	.043560684	2010-2012
.77230847	.77461928	.039477102	2010-2012
.81027436	.81508863	.077849895	2010-2012
.83259249	.83199161	.056343619	2010-2012
.84636384	.84335947	.17342199	2010-2012
.82278877	.8180548	.029617444	2010-2012
.63756615	.62373304	.037450295	2010-2012
.76725739	.75837713	.023440361	2010-2012
.85650474	.86685002	.041344911	2010-2012
.80967313	.80319446	.044946659	2010-2012
.91066837	.90645897	.045501575	2010-2012
.72527671	.71186703	.083624199	2010-2012
.94600022	.94614434	.48154342	2010-2012
.21239385	.24756266	.040893041	2010-2012
.88540477	.88575929	.040824831	2010-2012
.45478487	.49467123	.047673129	2010-2012
.80190212	.80129552	.068199433	2010-2012
.66681236	.65170991	.036084391	2010-2012
.90883559	.90865695	.077849895	2010-2012
.86184686	.86280894	.035805743	2010-2012
.39563894	.39367867	.036986336	2010-2012
.589221	.62204278	.047245558	2010-2012
.83872658	.83509368	.023395414	2010-2012
.89480513	.8908788	.057353932	2010-2012
.89053911	.89203471	.080064073	2010-2012
.51770067	.5009886	.036369648	2010-2012
.75892389	.75439233	.051708769	2010-2012
.8279438	.82195419	.043033149	2010-2012
.740987	.74425983	.03849002	2010-2012
.92293227	.92031646	.032325409	2010-2012
.3837952	.41504231	.053605627	2010-2012
.9336822	.92618889	.046829291	2010-2012
.63658077	.6221118	.069006555	2010-2012
.54043663	.54064733	.036273811	2010-2012
.6311903	.63490123	.075485133	2010-2012
.82280916	.82283252	.050062619	2010-2012
.92312467	.92370188	.12909944	2010-2012
.78626364	.79318464	.23354968	2010-2012
.63381302	.62432557	.048112523	2010-2012
.7963419	.7989732	.079056941	2010-2012
.66356421	.65296108	.03103107	2010-2012
.75162566	.76855028	.044901326	2010-2012
.76585603	.7711547	.068041384	2010-2012
.87726396	.87977666	.049629167	2010-2012
.88535917	.88006896	.11396058	2010-2012
.85335231	.84858835	.046524212	2010-2012
.72076488	.71563715	.099380799	2010-2012
.36874571	.3650929	.041996054	2010-2012
.84915459	.85492259	.040414352	2010-2012
.87402439	.87055719	.041099746	2010-2012
.84186071	.84098577	.030055655	2010-2012
.85038453	.85482061	.051639777	2010-2012
.90053087	.89997357	.031846486	2010-2012
.92044526	.91787106	.10259783	2010-2012
.92700785	.92411184	.29772916	2010-2012
.4604249	.50204945	.055901699	2010-2012
.91218269	.91612208	.1392715	2010-2012
.89043671	.88725525	.050507627	2010-2012
.61121529	.59334153	.028606478	2010-2012
.81583118	.81983352	.031068489	2010-2012
.84066451	.83213413	.033149678	2010-2012
.82439208	.84429771	.032274861	2010-2012
.91111118	.91311163	.044543542	2010-2012
.74605364	.73961926	.05025189	2010-2012
.52114725	.51514417	.057353932	2010-2012
.82019222	.82528806	.031068489	2010-2012
.78906512	.79208374	.043033149	2010-2012
.79257083	.80001754	.022043336	2010-2012
.95136195	.94993562	.21884406	2010-2012
.81673801	.82211053	.034503277	2010-2012
.54965794	.56111336	.039283711	2010-2012
.86103171	.85986823	.017587218	2010-2012
.80891502	.79812968	.042874645	2010-2012
.9240697	.92310011	.072168782	2010-2012
.59710699	.6155476	.030429032	2010-2012
.8922146	.89602739	.060633905	2010-2012
.79602224	.79343784	.054433104	2010-2012
.91707724	.92129815	.037742566	2010-2012
.88213599	.88664556	.047140453	2010-2012
.75281	.75091946	.022821773	2010-2012
.50528491	.48224431	.036760733	2010-2012
.89793575	.88746184	.021209491	2010-2012
.82385933	.82275873	.029880716	2010-2012
.85660934	.85769254	.032991443	2010-2012
.88738471	.8800801	.028171809	2010-2012
.86890161	.86374843	.040824831	2010-2012
.89075899	.8921575	.2773501	2010-2012
.79456592	.78919977	.21650635	2010-2012
.87607604	.87815762	.087537624	2010-2012
.8920939	.89188331	.05330018	2010-2012
.89549756	.89754862	.052704629	2010-2012
.76378018	.75599718	.024112141	2010-2012
.52051526	.54571247	.022205779	2010-2012
.70680773	.71895975	.056613851	2010-2012
.92232907	.91898429	.084515423	2010-2012
.91972554	.91277969	.066815309	2010-2012
.79767609	.79782575	.049690399	2010-2012
.85367399	.85268736	.063692972	2010-2012
.74377203	.7512458	.10101525	2010-2012
.93047309	.93051243	.0418121	2010-2012
.75787669	.77147681	.054554474	2010-2012
.91206992	.91169953	.28867513	2010-2012
.7031467	.70398241	.048795003	2010-2012
.6827575	.68616188	.057166196	2010-2012
.75093776	.75993967	.020874143	2010-2012
.8572315	.85907346	.052704629	2010-2012
.82797563	.81740916	.022587698	2010-2012
.62078828	.62613982	.041739192	2010-2012
.45812157	.46220258	.027565893	2010-2012
.74972886	.76985055	.070710681	2010-2012
.86234391	.85880315	.03143473	2010-2012
.67521447	.69298065	.16037507	2010-2012
.94524461	.94267964	.18181819	2010-2012
.92976421	.93054682	.12060454	2010-2012
.64817274	.66723061	.031497039	2010-2012
.73361933	.7216391	.025811287	2010-2012
.9392274	.9342894	.20225996	2010-2012
.80584341	.80091697	.054799661	2010-2012
.95854986	.95715368	.28171808	2010-2012
.89264792	.89317304	.056343619	2010-2012
.70970207	.71919024	.012220593	2010-2012
.79735363	.79056782	.071066909	2010-2012
.86611831	.86237413	.029135827	2010-2012
.78533345	.79343498	.080582298	2010-2012
.8529076	.85722691	.042874645	2010-2012
.75694799	.75620615	.044151079	2010-2012
.77487224	.77719188	.073192507	2010-2012
.56801212	.58264697	.05698029	2010-2012
.88041377	.87985307	.050964721	2010-2012
.65471417	.66730183	.026207121	2010-2012
.75213861	.74898654	.044901326	2010-2012
.79893911	.8001104	.11111111	2010-2012
.85832572	.85269219	.0418121	2010-2012
.79159814	.77995014	.030949224	2010-2012
.57836455	.58456498	.065372042	2010-2012
.60843873	.63091505	.02025271	2010-2012
.79016906	.78508985	.028688766	2010-2012
.70224184	.69367576	.033004917	2010-2012
.88496637	.88285404	.08804509	2010-2012
.8422662	.84769928	.039621443	2010-2012
.75600153	.75574768	.030358838	2010-2012
.6528939	.66567463	.03524537	2010-2012
.81483823	.81999356	.05504819	2010-2012
.81093353	.80389786	.055901699	2010-2012
.39108676	.38453346	.036369648	2010-2012
.82457089	.82340723	.053721532	2010-2012
.84712476	.84842736	.025125945	2010-2012
.81975824	.81772637	.10969086	2010-2012
.8831265	.8857671	.25928149	2010-2012
.85552132	.85338855	.048507124	2010-2012
.83742398	.839463	.018712029	2010-2012
.86215496	.86225855	.077151679	2010-2012
.89164406	.88643128	.1	2010-2012
.94505209	.94221669	.065795168	2010-2012
.87445092	.8648845	.036155075	2010-2012
.63450599	.64208466	.034099717	2010-2012
.87599266	.87478703	.043852899	2010-2012
.7739616	.7795856	.029695693	2010-2012
.5675236	.59450972	.046225015	2010-2012
.77802312	.77446431	.031403713	2010-2012
.8832165	.88534302	.15309311	2010-2012
.65514356	.65931243	.055989251	2010-2012
.7986986	.81345528	.031388242	2010-2012
.47246909	.51283139	.065372042	2010-2012
.868101	.86343992	.15907119	2010-2012
.79993635	.80158138	.052631579	2010-2012
.80468208	.80208707	.052704629	2010-2012
.86597025	.85847473	.071428575	2010-2012
.79963517	.8071416	.038575839	2010-2012
.91980797	.92214829	.37796447	2010-2012
.87671739	.87398678	.037796449	2010-2012
.71273887	.71553934	.025785532	2010-2012
.42539695	.42220455	.048911598	2010-2012
.91750699	.9166494	.071066909	2010-2012
.67962819	.66833544	.034503277	2010-2012
.89230901	.89077747	.047245558	2010-2012
.72678024	.72259849	.030772872	2010-2012
.75790155	.77040976	.089802653	2010-2012
.79531544	.79485637	.058321185	2010-2012
.92577791	.92837358	.28426763	2010-2012
.85816723	.84289241	.032686021	2010-2012
.85247612	.85113919	.034139436	2010-2012
.66400528	.64156914	.027420424	2010-2012
.77409261	.78244185	.069006555	2010-2012
.42403057	.44508016	.077849895	2010-2012
.40688509	.39356011	.049029034	2010-2012
.82568353	.83833086	.052925613	2010-2012
.93770373	.93596786	.23717083	2010-2012
.89367467	.89118487	.074535601	2010-2012
.87584156	.87880534	.064282432	2010-2012
.75029123	.73682827	.042796049	2010-2012
.15223765	.15827639	.039374962	2010-2012
.54193747	.53315765	.062469505	2010-2012
.55100018	.54611593	.046423834	2010-2012
.84263515	.83503211	.051130999	2010-2012
.64979333	.6662724	.38729835	2010-2012
.42704985	.42469072	.042796049	2010-2012
.8022989	.8077848	.07692308	2010-2012
.61002284	.61113423	.02566635	2010-2012
.86196673	.87250853	.040422603	2010-2012
.56890994	.56117713	.02353104	2010-2012
.72708219	.73463875	.02351152	2010-2012
.52451992	.5314616	.033671752	2010-2012
.89992321	.9034881	.041996054	2010-2012
.78715825	.78347075	.046676002	2010-2012
.9193778	.9191274	.042220034	2010-2012
.75832802	.74709111	.042601433	2010-2012
.81657863	.80294514	.016666668	2010-2012
.5677011	.58801448	.0418121	2010-2012
.83518016	.82736683	.057885297	2010-2012
.81425786	.82205731	.025253814	2010-2012
.35716119	.3456881	.040893041	2010-2012
.90210962	.89810896	.037762746	2010-2012
.56998563	.59034079	.074535601	2010-2012
.72176915	.70320916	.024937734	2010-2012
.88364452	.87392378	.13801311	2010-2012
.56040192	.57032716	.032897584	2010-2012
.75276291	.75312412	.081786081	2010-2012
.73073888	.74070054	.031219527	2010-2012
.8135981	.80387968	.052888587	2010-2012
.85370946	.85954005	.074535601	2010-2012
.79215312	.79516393	.044543542	2010-2012
.561046	.56499428	.051031038	2010-2012
.95805103	.95774186	.043643579	2010-2012
.53174514	.54407716	.02786391	2010-2012
.44474736	.46456718	.023262106	2010-2012
.55927426	.56070465	.039405521	2010-2012
.71365607	.71052372	.024753688	2010-2012
.80150425	.80527437	.022011273	2010-2012
.86267489	.86063051	.10998534	2010-2012
.78957307	.79199344	.020806259	2010-2012
.87394971	.87684184	.64051259	2010-2012
.76488239	.77003342	.048112523	2010-2012
.68716902	.69012326	.041666668	2010-2012
.91341799	.91501784	.046829291	2010-2012
.81524026	.80422485	.041344911	2010-2012
.94611233	.94495022	.10206208	2010-2012
.82150686	.81234354	.037877701	2010-2012
.80371428	.80581969	.38348249	2010-2012
.84844255	.84266102	.10846523	2010-2012
.92811686	.92868906	.040824831	2010-2012
.91921782	.91698241	.060302269	2010-2012
.86194181	.85820335	.018233124	2010-2012
.83428341	.82381135	.02678358	2010-2012
.74579811	.74464446	.034279559	2010-2012
.36697108	.36658272	.027777778	2010-2012
.64985693	.65390038	.034647945	2010-2012
.34164274	.37473774	.10727978	2010-2012
.84831864	.84854823	.12234711	2010-2012
.46346322	.46255687	.082831539	2010-2012
.57452428	.58734447	.065938048	2010-2012
.90797472	.90954739	.066226617	2010-2012
.63243955	.61924261	.030772872	2010-2012
.86499989	.86307353	.015221564	2010-2012
.84161294	.83564281	.05345225	2010-2012
.85730892	.84699184	.054372724	2010-2012
.49839583	.49299094	.050000001	2010-2012
.9078753	.90953779	.14285715	2010-2012
.64411771	.62739211	.040893041	2010-2012
.6160475	.61984879	.031782087	2010-2012
.96371645	.96231139	.4454354	2010-2012
.88939983	.88737428	.26375219	2010-2012
.81617427	.81622523	.026546594	2010-2012
.89245939	.89284265	.090075471	2010-2012
.83719301	.83421218	.034020692	2010-2012
.86276567	.86513257	.070710681	2010-2012
.68269479	.67358834	.051031038	2010-2012
.88565314	.88534176	.038720153	2010-2012
.37537265	.39299908	.034482758	2010-2012
.73581046	.74699545	.050000001	2010-2012
.76080608	.7632277	.052704629	2010-2012
.75427282	.75661856	.05143445	2010-2012
.75535738	.7595157	.026659558	2010-2012
.87840754	.87386304	.037569039	2010-2012
.7190792	.70336121	.029012943	2010-2012
.83988607	.82732511	.034139436	2010-2012
.86146575	.85697556	.040893041	2010-2012
.88170469	.87349916	.15971914	2010-2012
.55646056	.56978446	.048507124	2010-2012
.80765295	.8081336	.039223228	2010-2012
.77495593	.77663988	.027788501	2010-2012
.31125116	.30528927	.014680506	2010-2012
.79109555	.79547405	.032174472	2010-2012
.89009333	.88829046	.2962963	2010-2012
.91215491	.90452015	.16012815	2010-2012
.86637616	.85820442	.10005561	2010-2012
.75039732	.75735182	.078783862	2010-2012
.63110369	.65480268	.024140228	2010-2012
.85752296	.85893667	.052925613	2010-2012
.59035772	.58346426	.060192928	2010-2012
.67955869	.6825363	.033825506	2010-2012
.26919511	.30205631	.035533454	2010-2012
.9013136	.90518963	.069006555	2010-2012
.77362847	.76981854	.029462783	2010-2012
.87519956	.87545633	.074535601	2010-2012
.68675929	.69693929	.036297701	2010-2012
.9320817	.93207538	.13801311	2010-2012
.72853512	.73173124	.040893041	2010-2012
.88272583	.87798411	.035399616	2010-2012
.26669711	.26161009	.16480856	2010-2012
.79342747	.7959277	.018666334	2010-2012
.8256529	.81427324	.03656362	2010-2012
.42871016	.438063	.026243195	2010-2012
.71514249	.70232522	.091287091	2010-2012
.91920823	.91929376	.0766965	2010-2012
.85458547	.85346347	.048795003	2010-2012
.67804116	.68668306	.051502619	2010-2012
.86495614	.86023229	.086066298	2010-2012
.76070565	.76952457	.061868824	2010-2012
.87868899	.88395149	.047673129	2010-2012
.75447112	.7552737	.10814761	2010-2012
.77951443	.7836591	.036860488	2010-2012
.72806883	.71220559	.028194193	2010-2012
.85174209	.85485828	.068559118	2010-2012
.83942175	.84272069	.056765672	2010-2012
.74523485	.73201185	.10314213	2010-2012
.8810944	.88429093	.072168782	2010-2012
.74496204	.74379039	.048911598	2010-2012
.903808	.90304536	.031311214	2010-2012
.82565629	.83009893	.038720153	2010-2012
.72597861	.72007591	.086066298	2010-2012
.74980021	.75326353	.032969024	2010-2012
.6443125	.65321034	.14638501	2010-2012
.76961082	.75916767	.047836486	2010-2012
.44982588	.45616597	.080064073	2010-2012
.82080865	.8227092	.030816678	2010-2012
.92816043	.92938006	.049029034	2010-2012
.92931437	.92690784	.097590007	2010-2012
.61732924	.61220974	.06451986	2010-2012
.47491303	.47719485	.044992127	2010-2012
.81375813	.82171655	.027379284	2010-2012
.74348772	.73141724	.042220034	2010-2012
.55092973	.58682019	.032879796	2010-2012
.34529978	.37599194	.057735026	2010-2012
.83405489	.83434618	.023836564	2010-2012
.61696661	.61158597	.037450295	2010-2012
.72729105	.72505891	.043768812	2010-2012
.87983763	.88368279	.13245323	2010-2012
.89570439	.89341146	.063596301	2010-2012
.83654666	.83918321	.34020692	2010-2012
.80482447	.81457311	.05439283	2010-2012
.83142948	.82459933	.033633638	2010-2012
.94520324	.94275647	.072547622	2010-2012
.82204795	.82070267	.047565151	2010-2012
.76672804	.77162266	.047565151	2010-2012
.90051126	.90006626	.08703883	2010-2012
.7721194	.7736212	.027076518	2010-2012
.88616407	.88543439	.10585123	2010-2012
.56022513	.57126653	.059131239	2010-2012
.79398733	.7970649	.031311214	2010-2012
.53123188	.54849941	.060858063	2010-2012
.87917119	.87730879	.043355498	2010-2012
.91810673	.91428602	.057353932	2010-2012
.78435063	.78844738	.025054868	2010-2012
.56777501	.56685716	.055727821	2010-2012
.90354532	.90571463	.06708204	2010-2012
.79974514	.80778742	.031008683	2010-2012
.89192069	.89375615	.153393	2010-2012
.85631526	.85918701	.03256448	2010-2012
.87516141	.87402672	.13453455	2010-2012
.53954893	.56943458	.0766965	2010-2012
.68101233	.66948462	.042640142	2010-2012
.44043589	.45650098	.046752457	2010-2012
.71611714	.70910537	.026352314	2010-2012
.77738327	.78429377	.042562827	2010-2012
.90773726	.89695346	.029880716	2010-2012
.8189925	.82080197	.06324555	2010-2012
.77088666	.76327944	.069171444	2010-2012
.77141839	.75314581	.05248639	2010-2012
.73486978	.74535406	.019316684	2010-2012
.7664789	.78970772	.013315591	2010-2012
.92376357	.92480844	.027216552	2010-2012
.95472842	.95455354	.033333335	2010-2012
.92427433	.92140096	.11547005	2010-2012
.83626503	.84732902	.3344968	2010-2012
.90318435	.89719218	.064820372	2010-2012
.84230268	.84775358	.045466289	2010-2012
.78785259	.77967423	.033806171	2010-2012
.70204961	.73318267	.049690399	2010-2012
.86164391	.8553009	.19920477	2010-2012
.86896861	.86377984	.074124932	2010-2012
.91614187	.91345221	.077563152	2010-2012
.60721147	.62201047	.033333335	2010-2012
.81695032	.81035811	.10910895	2010-2012
.87945074	.88529116	.11043153	2010-2012
.86563617	.87064701	.045834925	2010-2012
.85723209	.8612659	.05383819	2010-2012
.92650616	.92332107	.039405521	2010-2012
.78763151	.78840977	.11616047	2010-2012
.78845161	.78132796	.028513297	2010-2012
.74417585	.73317432	.05143445	2010-2012
.89111549	.8931033	.052631579	2010-2012
.80204558	.8058821	.049690399	2010-2012
.93590295	.93638694	.069006555	2010-2012
.49149746	.52291369	.024056261	2010-2012
.75917119	.74222291	.018751465	2010-2012
.91640908	.91760784	.10438335	2010-2012
.73764074	.71571094	.03513642	2010-2012
.86868536	.8710531	.059131239	2010-2012
.89064682	.88440156	.029172998	2010-2012
.79858124	.80621964	.054554474	2010-2012
.91746378	.91353112	.03125	2010-2012
.42896116	.44675362	.08703883	2010-2012
.65106124	.64876151	.020584675	2010-2012
.90556884	.90478814	.077151679	2010-2012
.75260097	.74847651	.035007004	2010-2012
.58766913	.60140944	.096824586	2010-2012
.859402	.83863318	.23570226	2010-2012
.86196512	.86184567	.052704629	2010-2012
.72439826	.72873831	.069006555	2010-2012
.88095909	.88029569	.06362848	2010-2012
.6620028	.66031373	.077849895	2010-2012
.90492427	.89408791	.15569979	2010-2012
.76684403	.77616334	.071611486	2010-2012
.8816061	.88747436	.16495723	2010-2012
.87911111	.88058633	.05025189	2010-2012
.65158701	.65231633	.039840955	2010-2012
.76024365	.76254141	.040522046	2010-2012
.94545895	.94584906	.089087084	2010-2012
.88988531	.88307691	.021053798	2010-2012
.51721013	.52525181	.03952847	2010-2012
.82463032	.8255471	.061545745	2010-2012
.90839934	.9055236	.0474579	2010-2012
.8899045	.88582939	.064820372	2010-2012
.88229811	.88478994	.071428575	2010-2012
.82445824	.82604617	.038575839	2010-2012
.52580917	.52028793	.027713699	2010-2012
.81458044	.80487913	.039283711	2010-2012
.79471707	.80559754	.038924947	2010-2012
.79157704	.78659725	.049690399	2010-2012
.76090217	.7503556	.051298916	2010-2012
.74385762	.74203104	.036986336	2010-2012
.85173088	.85283309	.013333334	2010-2012
.81633079	.81201994	.019834088	2010-2012
.92264408	.92187375	.2761724	2010-2012
.84658468	.84517062	.05383819	2010-2012
.79624075	.80659348	.040824831	2010-2012
.84441066	.859743	.11128297	2010-2012
.5755524	.57722807	.03919309	2010-2012
.91880631	.91964513	.070014007	2010-2012
.72956342	.74073851	.031219527	2010-2012
.8958149	.90270245	.42426407	2010-2012
.92347866	.92532897	.21213204	2010-2012
.7373473	.71359777	.047565151	2010-2012
.81843001	.81620842	.030386856	2010-2012
.87057126	.87146586	.046524212	2010-2012
.86713916	.86934555	.017766727	2010-2012
.73105133	.7326991	.031219527	2010-2012
.8829565	.88138723	.12734291	2010-2012
.86982739	.87055033	.048795003	2010-2012
.65949893	.66832745	.021550274	2010-2012
.84838045	.85325384	.067267276	2010-2012
.69864452	.68427753	.017914359	2010-2012
.56840783	.5593785	.01342554	2010-2012
.79937398	.80605483	.056478251	2010-2012
.77798462	.79297304	.037062466	2010-2012
.91031146	.92034	.045501575	2010-2012
.67522454	.69263256	.045360923	2010-2012
.78355759	.78414255	.022715542	2010-2012
.86277682	.87531817	.063960217	2010-2012
.80631834	.81443304	.071611486	2010-2012
.82406002	.82035244	.07692308	2010-2012
.69947016	.70096725	.05439283	2010-2012
.87166792	.87165922	.036986336	2010-2012
.80307502	.79524744	.025416428	2010-2012
.8499698	.85128313	.057735026	2010-2012
.72342324	.71713233	.026802814	2010-2012
.77649111	.7711522	.032274861	2010-2012
.8964951	.8950668	.080582298	2010-2012
.87626827	.87860757	.17496355	2010-2012
.81701356	.80870283	.031750031	2010-2012
.77446502	.77625102	.0625	2010-2012
.80796021	.80374813	.055555556	2010-2012
.84861916	.85333562	.054073807	2010-2012
.87183279	.87101793	.20801258	2010-2012
.71727955	.70991844	.025515519	2010-2012
.92069745	.92186457	.044280745	2010-2012
.7550469	.75807065	.030772872	2010-2012
.67820692	.67482924	.055555556	2010-2012
.81147373	.81799233	.055727821	2010-2012
.79041231	.78733665	.034565058	2010-2012
.6517449	.65522438	.065372042	2010-2012
.92833012	.92396289	.077849895	2010-2012
.86280292	.86028385	.07692308	2010-2012
.87182641	.87119371	.042562827	2010-2012
.8951779	.89524728	.066815309	2010-2012
.77816236	.78305656	.035399616	2010-2012
.83706087	.83770996	.023782576	2010-2012
.8023963	.78516048	.034585722	2010-2012
.80707067	.78739268	.059131239	2010-2012
.81226194	.80509055	.035874799	2010-2012
.9323653	.92860901	.10846523	2010-2012
.87700856	.87117171	.05025189	2010-2012
.8152076	.81033546	.035093121	2010-2012
.91146463	.91261107	.10050378	2010-2012
.91434896	.91183054	.072168782	2010-2012
.88049591	.87894177	.025	2010-2012
.86793149	.8698948	.17292862	2010-2012
.96420556	.96602827	.057353932	2010-2012
.86897463	.86252898	.038575839	2010-2012
.53047079	.5217036	.0625	2010-2012
.76388508	.76987797	.041757386	2010-2012
.64248735	.66438437	.03396178	2010-2012
.95090675	.95238727	.20044594	2010-2012
.83387172	.82886422	.033806171	2010-2012
.69139737	.69076622	.057166196	2010-2012
.5266735	.5018453	.061545745	2010-2012
.88613331	.8781262	.15075567	2010-2012
.80582821	.79719192	.1132277	2010-2012
.85678363	.85586274	.043560684	2010-2012
.55196124	.55302382	.034815531	2010-2012
.77731055	.77696323	.037796449	2010-2012
.82300937	.82010901	.044194173	2010-2012
.93270147	.93276846	.080064073	2010-2012
.55497128	.51856387	.067267276	2010-2012
.78382474	.78092152	.039283711	2010-2012
.70105028	.70939863	.02773501	2010-2012
.6782223	.68705547	.049147319	2010-2012
.71206397	.71159089	.027994625	2010-2012
.85095143	.84886181	.068041384	2010-2012
.81039858	.81282705	.023583332	2010-2012
.95945549	.96121514	.038924947	2010-2012
.88516814	.89112401	.02192645	2010-2012
.79708129	.79795706	.15990053	2010-2012
.64108896	.62604433	.052704629	2010-2012
.72421479	.71847397	.052925613	2010-2012
.62634259	.65676183	.049147319	2010-2012
.79033625	.77810496	.10846523	2010-2012
.91131526	.91091526	.022750787	2010-2012
.51837581	.53128499	.040160965	2010-2012
.93010896	.92888367	.10814761	2010-2012
.74883473	.73864174	.046524212	2010-2012
.9294734	.92628515	.13639887	2010-2012
.4594402	.44300315	.05698029	2010-2012
.87832344	.87940347	.071066909	2010-2012
.90433401	.90572083	.074535601	2010-2012
.93074822	.92868418	.0372678	2010-2012
.81125033	.81595129	.21884406	2010-2012
.83963066	.8481195	.060858063	2010-2012
.52452683	.55022508	.045360923	2010-2012
.70091832	.70289439	.033633638	2010-2012
.88512021	.87836874	.11433239	2010-2012
.69285643	.69587016	.03282661	2010-2012
.79022771	.7889294	.020549873	2010-2012
.8246029	.81583726	.043033149	2010-2012
.87281209	.87926674	.051298916	2010-2012
.7894063	.77236795	.034985572	2010-2012
.71618456	.71654415	.019086611	2010-2012
.59801441	.60211778	.027076518	2010-2012
.96155453	.96163553	.081044093	2010-2012
.84436029	.84791058	.019779695	2010-2012
.8244015	.83204824	.074848115	2010-2012
.82822675	.82200372	.045834925	2010-2012
.84490061	.84380609	.059131239	2010-2012
.83196098	.8217541	.071428575	2010-2012
.7384758	.74335408	.029411765	2010-2012
.80853522	.80977213	.10910895	2010-2012
.69378459	.6808297	.035355341	2010-2012
.4574841	.45264825	.039840955	2010-2012
.94958997	.94500667	.398862	2010-2012
.9195658	.91761708	.11094004	2010-2012
.78212565	.77432668	.05025189	2010-2012
.93817639	.93594426	.072168782	2010-2012
.82370096	.82073122	.052631579	2010-2012
.11582044	.14304538	.046423834	2010-2012
.85452116	.86279309	.11547005	2010-2012
.8050552	.81989318	.016222142	2010-2012
.81078589	.81050909	.11566298	2010-2012
.84314108	.84319389	.080582298	2010-2012
.89860469	.90196508	.018569535	2010-2012
.60824156	.60846418	.031846486	2010-2012
.64636618	.6404615	.035007004	2010-2012
.8073076	.81453216	.041239306	2010-2012
.91931969	.91897821	.07692308	2010-2012
.86166024	.85513723	.20761371	2010-2012
.81959486	.8191973	.037796449	2010-2012
.81183881	.81496876	.03798686	2010-2012
.78951681	.78682649	.026324905	2010-2012
.83379245	.83952838	.062869459	2010-2012
.78181827	.7732771	.11306676	2010-2012
.58844739	.6028626	.05882353	2010-2012
.82345599	.82148063	.032530002	2010-2012
.75459462	.74374658	.035944257	2010-2012
.63717252	.58907604	.05063697	2010-2012
.93239915	.93207431	.084515423	2010-2012
.4130652	.4387421	.022645541	2010-2012
.51462746	.52261049	.030816678	2010-2012
.70319653	.69535857	.032075014	2010-2012
.85012335	.85710627	.05345225	2010-2012
.66980207	.69504565	.033333335	2010-2012
.77849585	.77424294	.039374962	2010-2012
.50016892	.49397832	.026352314	2010-2012
.89145195	.87632549	.1551263	2010-2012
.89542615	.89424729	.21821789	2010-2012
.88002628	.883506	.090075471	2010-2012
.59477192	.61744905	.096824586	2010-2012
.83071965	.82479012	.087705798	2010-2012
.67373848	.6721487	.022780284	2010-2012
.85443276	.8489359	.033903174	2010-2012
.6886732	.6957311	.23076923	2010-2012
.32824877	.3628031	.0418121	2010-2012
.72649938	.74437892	.051708769	2010-2012
.66982752	.67070556	.19425717	2010-2012
.69407851	.6939252	.052631579	2010-2012
.89992678	.89931637	.24174689	2010-2012
.87327963	.86954558	.11058147	2010-2012
.69977814	.72399706	.038749214	2010-2012
.81373847	.82130331	.035355341	2010-2012
.38101864	.42441189	.022524578	2010-2012
.84002167	.8486973	.034482758	2010-2012
.8671155	.85882777	.03711348	2010-2012
.69176245	.69702703	.052704629	2010-2012
.86886555	.86729205	.045910001	2010-2012
.74605584	.75427896	.055641487	2010-2012
.83405328	.84030503	.024397502	2010-2012
.76517886	.78195113	.033149678	2010-2012
.81079972	.81764263	.070014007	2010-2012
.75123554	.75357944	.043519415	2010-2012
.69976318	.71554285	.036369648	2010-2012
.8750115	.8787142	.025717225	2010-2012
.8673526	.87325305	.067419983	2010-2012
.64489186	.64687175	.051502619	2010-2012
.92911059	.92679888	.059761431	2010-2012
.40282574	.42728925	.052704629	2010-2012
.76585507	.77590823	.033389028	2010-2012
.82899141	.83394575	.05504819	2010-2012
.89739317	.88701051	.40414518	2010-2012
.75885463	.76733726	.065795168	2010-2012
.85680741	.8639763	.048112523	2010-2012
.85102266	.84496403	.048280455	2010-2012
.86340094	.85489464	.11785113	2010-2012
.7962653	.79422551	.039936151	2010-2012
.88106275	.88109779	.061313935	2010-2012
.70983821	.71868724	.086710997	2010-2012
.59924382	.60321873	.051298916	2010-2012
.9112342	.91330653	.10585123	2010-2012
.68092567	.68130839	.074124932	2010-2012
.92382455	.92144328	.079056941	2010-2012
.95400584	.95311093	.11338934	2010-2012
.86559236	.86358756	.064282432	2010-2012
.76004463	.74780196	.02981424	2010-2012
.73767018	.72144061	.018983159	2010-2012
.82123017	.82608724	.05383819	2010-2012
.55094439	.55313218	.0248452	2010-2012
.72026074	.71630281	.05143445	2010-2012
.81480718	.80492198	.11009638	2010-2012
.85409319	.84967762	.079681911	2010-2012
.8559773	.85913134	.047836486	2010-2012
.78864992	.79549158	.045883145	2010-2012
.95460767	.9555366	.032444283	2010-2012
.71510422	.71135396	.060606062	2010-2012
.93741715	.93261981	.036297701	2010-2012
.87936139	.88318098	.026726125	2010-2012
.47815928	.47943541	.038749214	2010-2012
.83512938	.83511555	.079180755	2010-2012
.80043632	.80073071	.02840955	2010-2012
.49337152	.51160955	.054232616	2010-2012
.75681984	.75794899	.023414645	2010-2012
.91688567	.92021644	.08703883	2010-2012
.92461932	.92700589	.060633905	2010-2012
.86836851	.86334139	.027777778	2010-2012
.75057983	.75541514	.12320822	2010-2012
.66338342	.66055924	.085749291	2010-2012
.77652931	.75922239	.035805743	2010-2012
.81562489	.80797815	.057977103	2010-2012
.48054323	.48858893	.048911598	2010-2012
.6368838	.65354884	.069171444	2010-2012
.85954344	.8601017	.11538462	2010-2012
.87576538	.8686198	.064549722	2010-2012
.79471093	.7835052	.023440361	2010-2012
.79600757	.79382807	.023544081	2010-2012
.5981465	.59229308	.013832966	2010-2012
.84825712	.85138392	.080582298	2010-2012
.8682676	.86184514	.077673562	2010-2012
.2894789	.27036968	.028571429	2010-2012
.26269546	.28207925	.024296477	2010-2012
.54491574	.56130153	.043033149	2010-2012
.6965028	.69631016	.03086067	2010-2012
.89041311	.88755584	.15745917	2010-2012
.8583405	.85820568	.1	2010-2012
.90453434	.90873045	.028306926	2010-2012
.60988581	.61164403	.021871315	2010-2012
.58639854	.61694336	.095346257	2010-2012
.67401177	.65877205	.026669037	2010-2012
.84421962	.84680623	.040824831	2010-2012
.75977755	.76487911	.046880722	2010-2012
.83610141	.84288871	.045883145	2010-2012
.89841312	.89845645	.11605177	2010-2012
.71721238	.73387581	.018781206	2010-2012
.72364736	.7233271	.018442778	2010-2012
.82327443	.82675076	.032124627	2010-2012
.61303055	.61264855	.025649458	2010-2012
.80407405	.80310309	.041030496	2010-2012
.49839205	.48865601	.095346257	2010-2012
.84132737	.83738482	.087705798	2010-2012
.87030625	.87614697	.070014007	2010-2012
.87324196	.88037795	.12524486	2010-2012
.6848805	.67764431	.040522046	2010-2012
-.094440356	-.067468978	.031575449	2010-2012
.91498744	.91784823	.091287091	2010-2012
.62103271	.63225454	.049236596	2010-2012
.69088358	.69230205	.06666667	2010-2012
.35491511	.37925446	.031846486	2010-2012
.7690236	.78093499	.025871685	2010-2012
.83373827	.83661765	.077849895	2010-2012
.84693801	.84905207	.05063697	2010-2012
.70726758	.70633042	.085202865	2010-2012
.74054748	.7188946	.061633356	2010-2012
.82625848	.83142322	.045643546	2010-2012
.70453852	.69111496	.054554474	2010-2012
.81292033	.81017089	.049507376	2010-2012
.78493917	.78585631	.061545745	2010-2012
.87745345	.86822355	.23346306	2010-2012
.72313654	.69447207	.074432291	2010-2012
.67607707	.6857692	.028239125	2010-2012
.92724746	.92835939	.041344911	2010-2012
.81322986	.8031143	.064282432	2010-2012
.8294993	.83440137	.036661778	2010-2012
.48514947	.51245427	.025318485	2010-2012
.88236439	.8861441	.045596074	2010-2012
.9068566	.90749258	.031068489	2010-2012
.91809958	.92080015	.072168782	2010-2012
.79444289	.7756514	.17609018	2010-2012
.5952546	.5691148	.048795003	2010-2012
.56322646	.57583803	.077849895	2010-2012
.60689396	.60292894	.024217974	2010-2012
.57820171	.59837961	.035399616	2010-2012
.45225617	.47174081	.041344911	2010-2012
.62674165	.6429919	.081649661	2010-2012
.8539865	.85031939	.033113308	2010-2012
.69712883	.69635189	.048112523	2010-2012
.85888427	.84932101	.039936151	2010-2012
.8295961	.80305219	.035533454	2010-2012
.839109	.83962941	.10559274	2010-2012
.62608129	.65454412	.043768812	2010-2012
.75777459	.73652232	.056613851	2010-2012
.62726212	.63764548	.02678358	2010-2012
.64359421	.67020118	.057735026	2010-2012
.8270824	.82517326	.063692972	2010-2012
.81533712	.81809735	.059234887	2010-2012
.74148929	.73401183	.044455424	2010-2012
.80648094	.81327397	.087705798	2010-2012
.54923469	.55163175	.20965697	2010-2012
.8071571	.78242439	.19862652	2010-2012
.80574197	.81275743	.043355498	2010-2012
.86159915	.85628366	.072168782	2010-2012
.59473205	.61275703	.043033149	2010-2012
.67804384	.67978948	.040128618	2010-2012
.66977012	.68223578	.045643546	2010-2012
.8059817	.80195016	.055727821	2010-2012
.8434521	.84291881	.12171613	2010-2012
.69749761	.68410146	.0372678	2010-2012
.94214761	.94294524	.2236068	2010-2012
.82632363	.81496793	.027379284	2010-2012
.83668715	.83806884	.07490059	2010-2012
.78887606	.76733476	.022005942	2010-2012
.57061565	.58929521	.080582298	2010-2012
.65744358	.6686517	.05504819	2010-2012
.55246854	.55503792	.064549722	2010-2012
.89181799	.89476943	.060858063	2010-2012
.80687505	.80602658	.015586992	2010-2012
.86317164	.86801183	.036885556	2010-2012
.86294162	.86191142	.1042572	2010-2012
.76527631	.76464105	.02228836	2010-2012
.83583772	.83124691	.029880716	2010-2012
.65516531	.63444322	.023414645	2010-2012
.71673298	.70882314	.027146265	2010-2012
.83681715	.8387261	.026958194	2010-2012
.642057	.65291923	.05025189	2010-2012
.74188077	.73431033	.040128618	2010-2012
.81589371	.82269126	.064820372	2010-2012
.68297023	.69753581	.029260287	2010-2012
.75658739	.77241135	.035828717	2010-2012
.72713441	.73175275	.029160593	2010-2012
.91218024	.91066366	.099014752	2010-2012
.78878647	.80584985	.42447636	2010-2012
.79309684	.79235065	.061545745	2010-2012
.9246105	.92757046	.043519415	2010-2012
.83632028	.83642894	.087705798	2010-2012
.79730767	.79600698	.05143445	2010-2012
.67672586	.67806661	.026189139	2010-2012
.58771294	.58269608	.022075539	2010-2012
.88386673	.88087565	.125	2010-2012
.94575977	.9442302	.054554474	2010-2012
.9297691	.93027359	.02990743	2010-2012
.80159438	.80980974	.047338106	2010-2012
.70827383	.72446847	.046625242	2010-2012
.91615099	.92015219	.044901326	2010-2012
.82054383	.82114339	.034503277	2010-2012
.75708377	.74621153	.070272841	2010-2012
.8621853	.87271112	.064282432	2010-2012
.84150147	.83780563	.071842119	2010-2012
.90940601	.90959466	.05330018	2010-2012
.88858736	.89406288	.087705798	2010-2012
.82285762	.82763672	.0372678	2010-2012
.89394778	.88732719	.030802054	2010-2012
.94410402	.94202471	.12725696	2010-2012
.83498949	.83676869	.034139436	2010-2012
.78333354	.79107493	.018092325	2010-2012
.75661093	.75874883	.07755667	2010-2012
.82596183	.82717842	.043560684	2010-2012
.7641983	.7606613	.059234887	2010-2012
.50407642	.50966418	.033277918	2010-2012
.64630634	.65140885	.040824831	2010-2012
.8070029	.7962997	.029462783	2010-2012
.38867944	.37980887	.059131239	2010-2012
.88197345	.88770437	.071611486	2010-2012
.40959978	.41900632	.034585722	2010-2012
.92933613	.92754918	.067267276	2010-2012
.80118954	.79624373	.027681828	2010-2012
.84619665	.84232336	.033825506	2010-2012
.7483229	.73508316	.013348768	2010-2012
.50427276	.52494079	.02952693	2010-2012
.71314836	.71013689	.045037735	2010-2012
.47500828	.47858092	.034139436	2010-2012
.66670454	.6686635	.057353932	2010-2012
.69879198	.68853015	.020752426	2010-2012
.68657279	.66446859	.032686021	2010-2012
.77405149	.77989894	.024738535	2010-2012
.67692053	.68318754	.039840955	2010-2012
.65733051	.6613521	.032274861	2010-2012
.71185809	.70316344	.036860488	2010-2012
.90224528	.90071386	.11605177	2010-2012
.66540259	.66731369	.046423834	2010-2012
.86284882	.85932624	.040555354	2010-2012
.65036106	.64750677	.031750031	2010-2012
.72770959	.72319496	.03592106	2010-2012
.75847316	.75434107	.048001535	2010-2012
.51097077	.49462733	.14824986	2010-2012
.87527966	.87331563	.040996004	2010-2012
.85523438	.85982722	.066815309	2010-2012
.49494606	.48414087	.03279129	2010-2012
.82011259	.80545467	.043519415	2010-2012
.84631932	.84224397	.050000001	2010-2012
.28403533	.28780577	.055555556	2010-2012
.91335666	.91862136	.14824986	2010-2012
.93716389	.93964219	.090909094	2010-2012
.92231816	.91714704	.062622428	2010-2012
.8628087	.86797827	.062017366	2010-2012
.61974049	.61953646	.025416428	2010-2012
.85340565	.84555411	.039590377	2010-2012
.8911885	.88384581	.05345225	2010-2012
.79704487	.80296648	.046524212	2010-2012
.57096577	.57265729	.025078492	2010-2012
.8465507	.84800464	.043033149	2010-2012
.91872722	.91416746	.054554474	2010-2012
.5985918	.57152116	.02845552	2010-2012
.87230122	.87876779	.03513642	2010-2012
.61841738	.62489742	.031497039	2010-2012
.81818622	.8218174	.05439283	2010-2012
.45590928	.45934519	.031311214	2010-2012
.72694129	.71858865	.056343619	2013-2015
.60360986	.59357458	.02247333	2013-2015
.67500281	.69210023	.050000001	2013-2015
.75238204	.75706768	.031622775	2013-2015
.63148123	.63723773	.03282661	2013-2015
.70592564	.69661528	.066226617	2013-2015
.8033092	.80714929	.034585722	2013-2015
.79594374	.79182553	.052414242	2013-2015
.68468237	.66859204	.055901699	2013-2015
.87936532	.87708139	.064549722	2013-2015
.51511782	.51824629	.05383819	2013-2015
.85492593	.84144789	.060302269	2013-2015
.30041245	.31063437	.02194228	2013-2015
.70588535	.71520448	.025015639	2013-2015
.88433391	.88827419	.12038586	2013-2015
.88181877	.88326424	.051847585	2013-2015
.81447345	.80772203	.030816678	2013-2015
.83868229	.84503996	.041666668	2013-2015
.81135845	.8129158	.069171444	2013-2015
.86518818	.86370116	.070710681	2013-2015
.49098888	.48096839	.039013717	2013-2015
.7489152	.74813968	.044543542	2013-2015
.82833052	.82081985	.031388242	2013-2015
.60300934	.60242385	.020437978	2013-2015
.74053055	.6992771	.025649458	2013-2015
.89721698	.89128691	.047140453	2013-2015
.8439945	.83883548	.05248639	2013-2015
.60307598	.61443633	.028583098	2013-2015
.39037591	.41861656	.049507376	2013-2015
.94649559	.94718415	.079056941	2013-2015
.82229668	.82898945	.02566635	2013-2015
.17351548	.14885265	.064549722	2013-2015
.77037579	.77070212	.052414242	2013-2015
.92709994	.9302696	.20701967	2013-2015
.82685959	.81724256	.17996851	2013-2015
.69585037	.69678521	.072547622	2013-2015
.87923628	.87397128	.021058466	2013-2015
.93978286	.93811405	.069337524	2013-2015
.95127159	.95016694	.083624199	2013-2015
.90184134	.90207064	.052414242	2013-2015
.87329096	.87131429	.071611486	2013-2015
.93329233	.92882127	.07692308	2013-2015
.80882347	.80993909	.069337524	2013-2015
.93431598	.93715996	.15171652	2013-2015
.88271338	.88324696	.081649661	2013-2015
.92939949	.92656386	.14322297	2013-2015
.8749994	.87344468	.047836486	2013-2015
.87183326	.87322998	.054232616	2013-2015
.84916753	.84943831	.048001535	2013-2015
.82957101	.82207412	.047565151	2013-2015
.91543686	.91593868	.045883145	2013-2015
.78717011	.76073736	.028867513	2013-2015
.74097449	.75748599	.047565151	2013-2015
.81485009	.80623364	.032616403	2013-2015
.86998588	.87312055	.050572176	2013-2015
.6495555	.6573745	.024140228	2013-2015
.85016483	.85354704	.072547622	2013-2015
.74813139	.7482689	.035805743	2013-2015
.7848292	.78932989	.042333376	2013-2015
.90029174	.8948158	.038924947	2013-2015
.88667631	.89027148	.067419983	2013-2015
.84574687	.85208088	.059761431	2013-2015
.77098107	.76565957	.05330018	2013-2015
.82624322	.80766094	.10112998	2013-2015
.71734989	.72261429	.065795168	2013-2015
.67789418	.68932569	.084440067	2013-2015
.90839362	.90640408	.02861819	2013-2015
.88178903	.8868413	.15811388	2013-2015
.89300561	.89512378	.030772872	2013-2015
.63663352	.62394637	.048112523	2013-2015
.6692788	.69560599	.058722023	2013-2015
.43671238	.41451591	.046790827	2013-2015
.56318492	.56068748	.03282661	2013-2015
.76531082	.76545155	.025197631	2013-2015
.7193929	.72446138	.066226617	2013-2015
.88469565	.87671202	.067267276	2013-2015
.707286	.72894198	.015756337	2013-2015
.85637611	.85808462	.025318485	2013-2015
.57605487	.57666004	.031497039	2013-2015
.77006662	.76100779	.069337524	2013-2015
.82136524	.82254136	.59299946	2013-2015
.83486098	.83095622	.066226617	2013-2015
.88353425	.87137616	.062994078	2013-2015
.83895934	.84682268	.060633905	2013-2015
.65652323	.66742522	.080582298	2013-2015
.70641857	.70670712	.028306926	2013-2015
.77114314	.76768857	.034503277	2013-2015
.81509048	.82273912	.060522754	2013-2015
.49037275	.49834311	.03513642	2013-2015
.77750117	.77582639	.041004617	2013-2015
.70476162	.72040582	.021790681	2013-2015
.64227378	.63817781	.03350126	2013-2015
.73470932	.73639619	.026997462	2013-2015
.62621856	.64440858	.1	2013-2015
.89151418	.88930869	.078567423	2013-2015
.90504402	.9103567	.038235955	2013-2015
.44545704	.45789626	.038575839	2013-2015
.87284607	.87446868	.017817415	2013-2015
.92703992	.9216404	.25197631	2013-2015
.77118832	.76289183	.031311214	2013-2015
.6644581	.66121387	.052704629	2013-2015
.80616897	.79731774	.025125945	2013-2015
.63008183	.64963675	.030816678	2013-2015
.73296285	.74861938	.069006555	2013-2015
.71294469	.72138703	.03086067	2013-2015
.88605487	.88641196	.060717676	2013-2015
.92034829	.91623521	.040128618	2013-2015
.93104142	.93174183	.17282528	2013-2015
.84570956	.84634376	.031219527	2013-2015
.4720155	.45729783	.16514456	2013-2015
.90852785	.90606517	.05547002	2013-2015
.87697536	.88080221	.069337524	2013-2015
.76509851	.75782299	.060858063	2013-2015
.70753253	.71693367	.022086306	2013-2015
.84145391	.84433329	.056613851	2013-2015
.59051061	.60629159	.035533454	2013-2015
.78572375	.78725266	.072168782	2013-2015
.91108376	.90921998	.093658581	2013-2015
.34508502	.34834182	.060633905	2013-2015
.86977386	.86325449	.061545745	2013-2015
.61503816	.61365151	.029462783	2013-2015
.70882994	.72710389	.020064309	2013-2015
.90677577	.90923429	.05345225	2013-2015
.50876528	.52386588	.029880716	2013-2015
.5321027	.54523009	.038124643	2013-2015
.89849132	.89702201	.12403473	2013-2015
.86785549	.85879207	.060858063	2013-2015
.5598411	.55403423	.035944257	2013-2015
.8249718	.81829548	.062622428	2013-2015
.83098036	.82727164	.031403713	2013-2015
.63647479	.62672061	.051708769	2013-2015
.47489515	.49292684	.071066909	2013-2015
.54981661	.56521463	.025015639	2013-2015
.70609939	.70793116	.037904903	2013-2015
.78269202	.79945564	.052128602	2013-2015
.76039755	.75990045	.023669053	2013-2015
-.037365533	-.0036529778	.02981424	2013-2015
.91835177	.91266233	.064820372	2013-2015
.90196228	.89371556	.11764706	2013-2015
.80269676	.80873555	.051298916	2013-2015
.75429833	.75880492	.090909094	2013-2015
.57049096	.56925929	.032025632	2013-2015
.8196134	.80961132	.034668762	2013-2015
.2779218	.24724969	.032075014	2013-2015
.8580541	.8486889	.038720153	2013-2015
.84632123	.83633286	.34320325	2013-2015
.75895029	.74611169	.070014007	2013-2015
.64456183	.63940215	.049507376	2013-2015
.63899964	.65353614	.029411765	2013-2015
.68461555	.66992521	.046373889	2013-2015
.87539428	.87076664	.046373889	2013-2015
.69284916	.68277985	.074535601	2013-2015
.46365431	.46945879	.074535601	2013-2015
.69526309	.69799036	.044022545	2013-2015
.58617687	.56569481	.040422603	2013-2015
.92110473	.92619348	.048795003	2013-2015
.90341318	.9007436	.059761431	2013-2015
.92760104	.92471308	.05882353	2013-2015
.89946616	.90574515	.074124932	2013-2015
.80890298	.79327476	.024455799	2013-2015
.70881248	.720559	.030316953	2013-2015
.72161847	.71418208	.016417727	2013-2015
.60619634	.61944103	.050000001	2013-2015
.88278985	.88600397	.077849895	2013-2015
.86656207	.86964405	.035007004	2013-2015
.64376009	.66068107	.026064301	2013-2015
.92152411	.91924983	.18786728	2013-2015
.61542284	.5956167	.0218687	2013-2015
.57734883	.56612194	.035007004	2013-2015
.55904418	.58468419	.026243195	2013-2015
.75085694	.75630891	.060858063	2013-2015
.75570899	.77003139	.041030496	2013-2015
.53051597	.52522725	.03179815	2013-2015
.70927447	.72774374	.050000001	2013-2015
.70942539	.70438707	.024112141	2013-2015
.81443214	.8184045	.031008683	2013-2015
.83765388	.84259707	.047673129	2013-2015
.41366541	.4241623	.05345225	2013-2015
.864748	.86384887	.087705798	2013-2015
.82401454	.82772464	.041666668	2013-2015
.89291102	.89416748	.077151679	2013-2015
.89219183	.88823307	.070710681	2013-2015
.7214554	.70759487	.032879796	2013-2015
.89914221	.90099859	.077498429	2013-2015
.85006744	.84540766	.062017366	2013-2015
.72196704	.72896284	.061545745	2013-2015
.69881624	.7172929	.065938048	2013-2015
.58328193	.58304846	.095346257	2013-2015
.70901567	.71300995	.042640142	2013-2015
.91468763	.91471046	.067419983	2013-2015
.82279176	.81973934	.13801311	2013-2015
.54585016	.52312511	.049102861	2013-2015
.78649747	.78057724	.0372678	2013-2015
.78307313	.79163432	.057735026	2013-2015
.47309521	.48383823	.038069349	2013-2015
.82649201	.82974559	.11420805	2013-2015
.81481332	.80722517	.047088161	2013-2015
.90229988	.9026013	.095346257	2013-2015
.92559546	.92154378	.1611646	2013-2015
.89039165	.89142358	.075377837	2013-2015
.84959978	.85599613	.03919309	2013-2015
.85268241	.85245925	.05345225	2013-2015
.94284558	.94096619	.15430336	2013-2015
.85342652	.85228705	.15152287	2013-2015
.94197649	.94566387	.16718346	2013-2015
.78668088	.78479207	.055641487	2013-2015
.76372421	.76617622	.058925565	2013-2015
.87072742	.86998421	.048911598	2013-2015
.91051286	.90824091	.047245558	2013-2015
.90897745	.90750736	.045834925	2013-2015
.8837201	.89363027	.14433756	2013-2015
.60003424	.60864562	.038924947	2013-2015
.72094816	.71021169	.034199279	2013-2015
.74925101	.74729466	.058025885	2013-2015
.85305041	.85471022	.048795003	2013-2015
.78788173	.80158043	.046829291	2013-2015
.84534299	.8479194	.084920779	2013-2015
.85786867	.86192846	.038575839	2013-2015
.79421592	.78771544	.089802653	2013-2015
.78493148	.78026563	.072168782	2013-2015
.70876664	.72106469	.054073807	2013-2015
.9364785	.93634939	.2268046	2013-2015
.31548861	.34094381	.055727821	2013-2015
.7809996	.7810818	.040291149	2013-2015
.76213437	.77186149	.044455424	2013-2015
.59629536	.61676192	.13333334	2013-2015
.71827173	.72853702	.022917463	2013-2015
.61379534	.61810344	.018208927	2013-2015
.81444561	.82577252	.044455424	2013-2015
.93423843	.93582809	.091287091	2013-2015
.84198999	.84520715	.064549722	2013-2015
.87964118	.88635868	.060858063	2013-2015
.89953321	.89842796	.074278139	2013-2015
.527026	.54027849	.065938048	2013-2015
.8917886	.89110875	.043852899	2013-2015
.92407703	.92064458	.047740992	2013-2015
.80441159	.7994287	.039872613	2013-2015
.9112885	.90823573	.045360923	2013-2015
.88299322	.88193786	.064150028	2013-2015
.82673669	.833112	.052270837	2013-2015
.67214227	.65386051	.05439283	2013-2015
.87687695	.87300533	.13055824	2013-2015
.69760668	.69523555	.031311214	2013-2015
.83345205	.84200591	.023472626	2013-2015
.81371456	.80913001	.05698029	2013-2015
.6914798	.69769514	.056343619	2013-2015
.83630693	.82953125	.058925565	2013-2015
.9023906	.89952391	.084515423	2013-2015
.75774902	.7649554	.026198126	2013-2015
.8862009	.89337552	.036297701	2013-2015
.91263527	.9116931	.080064073	2013-2015
.71709299	.70609701	.060858063	2013-2015
.89776254	.8876521	.040544242	2013-2015
.75855458	.76902699	.049029034	2013-2015
.8812235	.87848592	.087121367	2013-2015
.68319768	.67632186	.027607882	2013-2015
.90004474	.90300357	.050062619	2013-2015
.91851556	.91496658	.056343619	2013-2015
.78525645	.79145783	.050507627	2013-2015
.76635176	.76807404	.037796449	2013-2015
.72452193	.72553968	.055641487	2013-2015
.35667458	.36991954	.11952286	2013-2015
.77983177	.79164952	.10540926	2013-2015
.89344651	.89284497	.074535601	2013-2015
.91710585	.92009777	.14285715	2013-2015
.87291604	.87470579	.081649661	2013-2015
.80022043	.80293852	.052128602	2013-2015
.79377812	.79705769	.035714287	2013-2015
.81653291	.8178997	.027399831	2013-2015
.7454375	.76448709	.030429032	2013-2015
.58472264	.59711289	.03350126	2013-2015
.56315899	.55363292	.03179815	2013-2015
.74131465	.73561794	.070272841	2013-2015
.82794052	.8236044	.074535601	2013-2015
.89827669	.89945167	.054153036	2013-2015
.62752813	.57844996	.067419983	2013-2015
.63553649	.63427341	.023775851	2013-2015
.58520967	.58216715	.059234887	2013-2015
.8576476	.86334598	.046524212	2013-2015
.64926726	.65224713	.028306926	2013-2015
.7287187	.74232244	.087705798	2013-2015
.8008911	.79750973	.03898406	2013-2015
.5020439	.52351356	.040291149	2013-2015
.94082725	.94044209	.03681051	2013-2015
.64801812	.64945847	.049029034	2013-2015
.80443197	.78282487	.039652579	2013-2015
.77283788	.78047216	.04802921	2013-2015
.79303563	.79855549	.058925565	2013-2015
.88375437	.88492572	.065372042	2013-2015
.90887386	.90967059	.062994078	2013-2015
.70467538	.69857764	.18898223	2013-2015
.88544202	.89142323	.039590377	2013-2015
.85994846	.85778081	.069006555	2013-2015
.55055165	.54233617	.03181424	2013-2015
.8618474	.86497474	.080064073	2013-2015
.42033342	.43637243	.023769135	2013-2015
.62888443	.65288115	.036084391	2013-2015
.79408509	.80801177	.039405521	2013-2015
.56210327	.56440878	.045454547	2013-2015
.80539954	.80822933	.05882353	2013-2015
.86480099	.86352026	.075809807	2013-2015
.63089538	.61567271	.054923505	2013-2015
.71691322	.70171368	.05063697	2013-2015
.82536274	.82480663	.024738535	2013-2015
.82216269	.80351353	.03524537	2013-2015
.70749187	.70833153	.035714287	2013-2015
.79694688	.79584384	.054554474	2013-2015
.68233192	.69020861	.031846486	2013-2015
.86140794	.8558026	.034585722	2013-2015
.33084318	.34067017	.05143445	2013-2015
.69097483	.69987142	.089893319	2013-2015
.84073305	.84246904	.049147319	2013-2015
.84657049	.84946853	.028915746	2013-2015
.7912001	.77579772	.02503131	2013-2015
.83777571	.83627701	.040893041	2013-2015
.72854143	.72686142	.061313935	2013-2015
.76677126	.76079816	.051298916	2013-2015
.85931033	.85790646	.15179418	2013-2015
.49930611	.50087166	.045834925	2013-2015
.88974762	.88610917	.10585123	2013-2015
.23002477	.26726153	.039936151	2013-2015
.61923999	.62438267	.030414954	2013-2015
.83213294	.8205952	.039405521	2013-2015
.88232356	.87809384	.079388417	2013-2015
.92448062	.92884177	.081110708	2013-2015
.88658947	.87734169	.031830352	2013-2015
.59269434	.5880177	.029012943	2013-2015
.47192863	.45145974	.0372678	2013-2015
.74262416	.73062676	.069006555	2013-2015
.69431251	.68267447	.055577002	2013-2015
.27153304	.29066935	.035533454	2013-2015
.67415845	.67469198	.11111111	2013-2015
.57865828	.59942555	.049507376	2013-2015
.74432445	.7440564	.05504819	2013-2015
.922315	.92189336	.043643579	2013-2015
.75520086	.76094335	.072547622	2013-2015
.92428643	.91801059	.046040926	2013-2015
.93160397	.93343824	.19069251	2013-2015
.77712953	.76447088	.01812201	2013-2015
.79388052	.80518377	.026198126	2013-2015
.88490087	.88665992	.052128602	2013-2015
.84191734	.84296709	.062994078	2013-2015
.88887781	.88821554	.058321185	2013-2015
.87391728	.87039399	.05383819	2013-2015
.89318758	.89666867	.047324851	2013-2015
.8976596	.8948608	.07692308	2013-2015
.83455718	.82782185	.074720323	2013-2015
.9357785	.93708175	.049147319	2013-2015
.71222824	.72256678	.064820372	2013-2015
.8143841	.8004418	.069006555	2013-2015
.88740438	.88155252	.060858063	2013-2015
.77513152	.77115285	.078974716	2013-2015
.86711949	.85825759	.062994078	2013-2015
.8389169	.83408248	.13801311	2013-2015
.75823635	.74584115	.075164601	2013-2015
.82570505	.81680614	.18945269	2013-2015
.81771004	.81170857	.038749214	2013-2015
.69012648	.67988992	.040422603	2013-2015
.94977278	.94854027	.03524537	2013-2015
.81425899	.81809509	.099258333	2013-2015
.79364985	.79155624	.057735026	2013-2015
.81416601	.80405074	.021223819	2013-2015
.77228308	.77767408	.062994078	2013-2015
.8797965	.87144893	.055555556	2013-2015
.78994203	.79931915	.05698029	2013-2015
.94213724	.94231987	.069006555	2013-2015
.96686703	.96639067	.04794633	2013-2015
.68438977	.68699038	.055727821	2013-2015
.90490848	.89829159	.083624199	2013-2015
.67526811	.63732839	.064549722	2013-2015
.71006912	.69414711	.048911598	2013-2015
.70158213	.71175092	.040422603	2013-2015
.913638	.91010463	.05143445	2013-2015
.70674956	.72176498	.041204281	2013-2015
.9346444	.93507522	.22821774	2013-2015
.79810077	.78710037	.051540609	2013-2015
.7994405	.80329007	.048507124	2013-2015
.86417544	.86357045	.055641487	2013-2015
.77976853	.77848262	.10846523	2013-2015
.86190295	.86321604	.029000739	2013-2015
.89130932	.8817302	.05143445	2013-2015
.90495604	.90419734	.05763904	2013-2015
.57924831	.57999104	.032325409	2013-2015
.91976708	.92159015	.079056941	2013-2015
.86709821	.86708909	.059391387	2013-2015
.85842222	.86518854	.038720153	2013-2015
.94157654	.94302773	.069171444	2013-2015
.78456002	.77142233	.031782087	2013-2015
.92816919	.93071145	.10206208	2013-2015
.78068554	.78275841	.035223499	2013-2015
.69352955	.68794501	.03829198	2013-2015
.40506321	.39279187	.017817415	2013-2015
.48534346	.51848227	.02952693	2013-2015
.21173838	.24631721	.06362848	2013-2015
.47457343	.48722625	.039840955	2013-2015
.90450335	.90222216	.054232616	2013-2015
.78396744	.79011887	.03849002	2013-2015
.44080859	.45096296	.050572176	2013-2015
.57813495	.56411028	.026546594	2013-2015
.76115102	.76442665	.058925565	2013-2015
.88037705	.88147199	.075592898	2013-2015
.7910099	.79720169	.044543542	2013-2015
.86074626	.84648263	.030261377	2013-2015
.67832673	.6979754	.086629614	2013-2015
.73617399	.72741765	.035399616	2013-2015
.35677445	.38831916	.048112523	2013-2015
.54717284	.55588114	.027384417	2013-2015
.92627567	.92799622	.098058067	2013-2015
.59581196	.6025815	.03656362	2013-2015
.90715623	.90842855	.055901699	2013-2015
.81121469	.79551435	.037424058	2013-2015
.922701	.92245275	.041666668	2013-2015
.8589595	.85877824	.13340747	2013-2015
.90212184	.90325487	.17407766	2013-2015
.79405421	.80037272	.0766965	2013-2015
.60545921	.63041991	.066815309	2013-2015
.92235082	.91956276	.3818813	2013-2015
.6396299	.67350125	.018230094	2013-2015
.76879638	.77034664	.055555556	2013-2015
.85048515	.85775846	.050572176	2013-2015
.35272819	.37071764	.055989251	2013-2015
.94439852	.94518638	.10127394	2013-2015
.43383047	.43872991	.027066598	2013-2015
.81064278	.80573368	.27277237	2013-2015
.81294614	.81453085	.068041384	2013-2015
.64338207	.63854414	.091287091	2013-2015
.54528135	.55871719	.079056941	2013-2015
.5842135	.57716161	.035944257	2013-2015
.56852162	.5145027	.039223228	2013-2015
.61376625	.62753767	.079056941	2013-2015
.88065428	.86701292	.025993763	2013-2015
.69919312	.71817338	.033333335	2013-2015
.79281557	.79960257	.028915746	2013-2015
.83630812	.81876975	.1470871	2013-2015
.53928781	.53742397	.052704629	2013-2015
.80461037	.81129265	.033942211	2013-2015
.76075679	.76733005	.069006555	2013-2015
.80631465	.8035937	.10846523	2013-2015
.86797482	.86673361	.05504819	2013-2015
.8941977	.89125848	.039344475	2013-2015
.80558896	.7923196	.17699808	2013-2015
.76305676	.76039952	.018938851	2013-2015
.79777479	.79547906	.033633638	2013-2015
.66051066	.66476655	.026082026	2013-2015
.8058666	.80200458	.025565499	2013-2015
.67719871	.67989033	.039936151	2013-2015
.74587458	.7448616	.041885391	2013-2015
.94590479	.94669229	.19134595	2013-2015
.54850876	.55633402	.020004001	2013-2015
.67946702	.68009955	.046225015	2013-2015
.86140537	.86135441	.10767638	2013-2015
.82605261	.81629407	.02861819	2013-2015
.63756227	.64866298	.071611486	2013-2015
.77264118	.77899683	.074535601	2013-2015
.88932943	.88719898	.040455669	2013-2015
.85238546	.84849733	.043033149	2013-2015
.83055401	.82797658	.032703497	2013-2015
.52971143	.56077272	.031311214	2013-2015
.84596723	.84452075	.082060993	2013-2015
.82848001	.83315337	.023002185	2013-2015
.88645923	.88298333	.023186944	2013-2015
.83096951	.84291458	.03125	2013-2015
.77395153	.76196587	.072547622	2013-2015
.80264407	.80131233	.036760733	2013-2015
.86933076	.87243414	.053376053	2013-2015
.34970507	.39914739	.038924947	2013-2015
.66004425	.66460443	.06091449	2013-2015
.81240988	.79995066	.040160965	2013-2015
.79555988	.79173881	.028676966	2013-2015
.88347137	.88197386	.05063697	2013-2015
.93624276	.93828845	.34020692	2013-2015
.90258902	.90121341	.12104551	2013-2015
.88227761	.8804763	.03086067	2013-2015
.87445521	.87254101	.077849895	2013-2015
.79305798	.80328351	.042874645	2013-2015
.79963249	.80329496	.067351989	2013-2015
.71222204	.71014398	.080064073	2013-2015
.75641704	.7727595	.034942828	2013-2015
.85911965	.86163408	.034503277	2013-2015
.82325602	.82503593	.046225015	2013-2015
.88265759	.88955367	.042562827	2013-2015
.85800081	.85848284	.084515423	2013-2015
.93692231	.93487412	.079056941	2013-2015
.86922276	.86835241	.039405521	2013-2015
.68808806	.7005325	.038069349	2013-2015
.63872027	.64490348	.048112523	2013-2015
.88381606	.87971812	.050000001	2013-2015
.75071549	.75520962	.064549722	2013-2015
.75287765	.73617226	.062197041	2013-2015
.84892684	.84885579	.13159034	2013-2015
.85089284	.85614264	.084515423	2013-2015
.83470404	.83433372	.045501575	2013-2015
.61124545	.62095839	.054153036	2013-2015
.711851	.71902406	.049507376	2013-2015
.6875841	.69881725	.02306328	2013-2015
.87780964	.8755182	.055641487	2013-2015
.85288006	.8504492	.052925613	2013-2015
.87912464	.88479841	.074124932	2013-2015
.90444684	.89948142	.048112523	2013-2015
.61197263	.6042363	.042333376	2013-2015
.90337473	.9019317	.038235955	2013-2015
.62215412	.61775595	.022005942	2013-2015
.76035959	.75449932	.055577002	2013-2015
.73555917	.726273	.032897584	2013-2015
.632433	.63387209	.021223819	2013-2015
.83130896	.83832091	.14002801	2013-2015
.76588917	.77684075	.58338332	2013-2015
.19439119	.20656213	.038924947	2013-2015
.67122871	.67158294	.040522046	2013-2015
.75343406	.76056498	.020837856	2013-2015
.34432173	.35402998	.055555556	2013-2015
.78254628	.77090198	.078446455	2013-2015
.88752812	.88529581	.038069349	2013-2015
.8945148	.88991624	.025318485	2013-2015
.61988413	.60287267	.023836564	2013-2015
.93800962	.93778986	.071066909	2013-2015
.81529301	.81728256	.033942211	2013-2015
.94268739	.94412881	.026082026	2013-2015
.18276985	.21307559	.039590377	2013-2015
.53425032	.5456956	.05609927	2013-2015
.76022565	.75692677	.045360923	2013-2015
.76796186	.75087255	.040422603	2013-2015
.86472076	.8688271	.060522754	2013-2015
.75822294	.7420513	.047836486	2013-2015
.73631507	.73360592	.033942211	2013-2015
.60145634	.61190623	.064820372	2013-2015
.87354493	.87193024	.46420708	2013-2015
.6381709	.65075803	.039223228	2013-2015
.75694931	.76072282	.032530002	2013-2015
.78248185	.7815277	.049029034	2013-2015
.40261728	.38233978	.04355903	2013-2015
.64420551	.63195223	.027066598	2013-2015
.843036	.84534788	.1392715	2013-2015
.90900391	.91352993	.0625	2013-2015
.56661963	.57670814	.036084391	2013-2015
.76969045	.77378875	.16012815	2013-2015
.79353744	.77675414	.069786318	2013-2015
.89625013	.89793885	.068041384	2013-2015
.7059316	.73565489	.032773677	2013-2015
.83352983	.82229435	.059761431	2013-2015
.91171259	.90915293	.1611646	2013-2015
.90344298	.91066265	.051502619	2013-2015
.7372281	.7412625	.067267276	2013-2015
.80640918	.81328869	.11227218	2013-2015
.80114943	.80968255	.0372678	2013-2015
.87952542	.88009787	.047673129	2013-2015
.80960953	.79794884	.091076508	2013-2015
.73276603	.74287623	.041739192	2013-2015
.3318553	.354646	.03086067	2013-2015
.6748426	.69952422	.028988551	2013-2015
.46043551	.44726732	.021659944	2013-2015
.84337604	.84821397	.038575839	2013-2015
.61463076	.60818893	.043560684	2013-2015
.56591284	.56903797	.023688968	2013-2015
.85365331	.86587298	.048112523	2013-2015
.68724042	.67142385	.031173984	2013-2015
.83385986	.83466208	.048280455	2013-2015
.86706907	.85903138	.10344828	2013-2015
.85142487	.84711617	.052704629	2013-2015
.81558424	.78933543	.027524095	2013-2015
.94993889	.94762218	.0372678	2013-2015
.93330431	.93333483	.065795168	2013-2015
.86789513	.86835724	.052704629	2013-2015
.54541463	.56423533	.038924947	2013-2015
.84614086	.84095913	.03656362	2013-2015
.93034118	.9312225	.055727821	2013-2015
.76946956	.76886672	.041666668	2013-2015
.86324358	.8653515	.048795003	2013-2015
.8876251	.88343608	.064549722	2013-2015
.77771819	.77317482	.035093121	2013-2015
.75553244	.76314336	.062622428	2013-2015
.89132959	.8976106	.010573873	2013-2015
.73855847	.72911435	.04141577	2013-2015
.84120673	.84043169	.077151679	2013-2015
.81952083	.81487334	.06253054	2013-2015
.88789368	.88629568	.074124932	2013-2015
.84434694	.84520304	.036661778	2013-2015
.52593255	.54828572	.047836486	2013-2015
.90691966	.9098447	.10540926	2013-2015
.87695277	.88073736	.10050378	2013-2015
.84608293	.84577429	.0625	2013-2015
.79394531	.78567231	.044280745	2013-2015
.74055552	.72929436	.023414645	2013-2015
.92973322	.92986202	.042257711	2013-2015
.83207095	.83591467	.032686021	2013-2015
.55697405	.5643276	.045883145	2013-2015
.76405168	.75867021	.028375218	2013-2015
.88130748	.87967056	.044992127	2013-2015
.27260721	.266873	.022750787	2013-2015
.84249842	.84429091	.13483997	2013-2015
.91687691	.91038853	.084515423	2013-2015
.48906207	.51044273	.037424058	2013-2015
.86931121	.87805766	.095346257	2013-2015
.8312645	.82205695	.13801311	2013-2015
.84450513	.8398211	.13483997	2013-2015
.69496095	.69721192	.029617444	2013-2015
.86523753	.87308371	.030386856	2013-2015
.86603367	.86509764	.096824586	2013-2015
.65926439	.66931731	.030949224	2013-2015
.49649385	.53821921	.032512803	2013-2015
.79816329	.78391641	.065582581	2013-2015
.91054952	.90489191	.090535745	2013-2015
.9293192	.92736214	.13453455	2013-2015
.8847394	.89447081	.043560684	2013-2015
.82875341	.82698148	.055363655	2013-2015
.9223178	.92111874	.043033149	2013-2015
.86942255	.87132329	.057977103	2013-2015
.75072396	.75402403	.034299716	2013-2015
.92941558	.92673939	.070710681	2013-2015
.79833072	.79582047	.036466248	2013-2015
.88181883	.88660967	.2	2013-2015
.73079747	.73654974	.026462806	2013-2015
.96163142	.96102643	.058925565	2013-2015
.15363105	.19576411	.051639777	2013-2015
.55303794	.57116294	.025976216	2013-2015
.54096806	.48929515	.021968739	2013-2015
.73622906	.75177521	.037980009	2013-2015
.78184205	.77679211	.060633905	2013-2015
.91773504	.91784847	.052128602	2013-2015
.56025684	.54973567	.05025189	2013-2015
.62581205	.61889625	.051502619	2013-2015
.81427729	.81168056	.035093121	2013-2015
.47976968	.45783296	.041702881	2013-2015
.90191972	.9069277	.061313935	2013-2015
.75338542	.74532843	.040323891	2013-2015
.82840562	.8218978	.042796049	2013-2015
.73957485	.74535793	.03592106	2013-2015
.8058607	.79559547	.045834925	2013-2015
.94163972	.94303977	.10482848	2013-2015
.82732838	.81687027	.046676002	2013-2015
.38445589	.39287728	.036417853	2013-2015
.30719599	.31077075	.019153012	2013-2015
.68351585	.68923008	.042257711	2013-2015
.56807995	.59515315	.033633638	2013-2015
.89303774	.89584178	.041666668	2013-2015
.77352268	.77927691	.036417853	2013-2015
.9193514	.9222132	.067419983	2013-2015
.96268588	.96434361	.095346257	2013-2015
.22531086	.29626039	.037904903	2013-2015
.91924399	.90758932	.040397856	2013-2015
.87077117	.86162895	.038124643	2013-2015
.91703576	.9148795	.057735026	2013-2015
.87734795	.87879133	.051298916	2013-2015
.76685548	.76198089	.03513642	2013-2015
.89579761	.89207685	.3000496	2013-2015
.80202258	.79653597	.16329932	2013-2015
.74796575	.7477966	.046676002	2013-2015
.68885291	.66985995	.10741723	2013-2015
.89031696	.89036494	.024419315	2013-2015
.85858327	.85825902	.11547005	2013-2015
.854536	.85263944	.18609685	2013-2015
.65577942	.64607304	.039283711	2013-2015
.8819291	.88044828	.06666667	2013-2015
.85567892	.85393792	.032530002	2013-2015
.8418144	.85156602	.78935224	2013-2015
.27711129	.28737548	.056613851	2013-2015
.58898437	.58153456	.028513297	2013-2015
.85950381	.86593789	.048911598	2013-2015
.7468068	.74479491	.084515423	2013-2015
.66480446	.67425656	.046524212	2013-2015
.66668737	.65410864	.095130302	2013-2015
.68971241	.68032515	.052704629	2013-2015
.76678109	.75628841	.12598816	2013-2015
.71009004	.71336776	.0218687	2013-2015
.79647952	.79832399	.027389552	2013-2015
.7078442	.70681453	.05025189	2013-2015
.32129416	.31271318	.045643546	2013-2015
.52385783	.51251495	.044280745	2013-2015
.7338298	.73746645	.05025189	2013-2015
.53001225	.52674109	.038749214	2013-2015
.7889179	.79593652	.05330018	2013-2015
.73707032	.76654816	.054232616	2013-2015
.82417154	.81181997	.036760733	2013-2015
.94059455	.93927777	.052128602	2013-2015
.81336057	.81152874	.26148817	2013-2015
.79891288	.79958332	.039936151	2013-2015
.59910625	.60437012	.053721532	2013-2015
.50316602	.50293863	.02952693	2013-2015
.62644666	.60844433	.024246432	2013-2015
.86879987	.86416835	.029854072	2013-2015
.77360934	.77946991	.051708769	2013-2015
.94079125	.93873602	.055989251	2013-2015
.8952356	.88574636	.029617444	2013-2015
.77191174	.75995451	.02470831	2013-2015
.6997354	.68875396	.024419315	2013-2015
.66732258	.6527198	.12344268	2013-2015
.28974548	.33008084	.13608277	2013-2015
.8075844	.81636494	.054073807	2013-2015
.80489081	.80426538	.033709992	2013-2015
.75566012	.74500018	.037688918	2013-2015
.88558769	.87822145	.037062466	2013-2015
.89040357	.88285053	.14269544	2013-2015
.56549704	.57266599	.047565151	2013-2015
.75875556	.74924362	.029235268	2013-2015
.72946537	.73714507	.052342393	2013-2015
.88052022	.88022977	.061545745	2013-2015
.82713294	.822209	.094280906	2013-2015
.89400607	.89769125	.05143445	2013-2015
.62084228	.59924734	.024056261	2013-2015
.82681322	.83312768	.025573859	2013-2015
.64199561	.65305483	.020498002	2013-2015
.82663167	.817949	.039840955	2013-2015
.52295446	.49615759	.023775851	2013-2015
.76188475	.7701022	.041239306	2013-2015
.76372343	.78289533	.038180176	2013-2015
.89116669	.88836551	.054153036	2013-2015
.42664784	.43829197	.033903174	2013-2015
.90574521	.90825766	.078567423	2013-2015
.7516486	.75079107	.041239306	2013-2015
.94988906	.94713962	.038069349	2013-2015
.5957858	.62069243	.062017366	2013-2015
.79366493	.78043467	.021591676	2013-2015
.90857351	.91516542	.064549722	2013-2015
.93872422	.94074273	.083624199	2013-2015
.87170947	.8812409	.038124643	2013-2015
.85515666	.84265906	.03086067	2013-2015
.89796317	.89997399	.065372042	2013-2015
.86427802	.86667877	.10327955	2013-2015
.82230628	.81724411	.034668762	2013-2015
.48061055	.49883604	.03513642	2013-2015
.83157325	.81313562	.22727273	2013-2015
.87797874	.87648648	.25451392	2013-2015
.88218647	.8843022	.054153036	2013-2015
.92030466	.91353142	.028583098	2013-2015
.76377237	.76331729	.18898223	2013-2015
.92836946	.92575508	.060302269	2013-2015
.80355555	.80907989	.038575839	2013-2015
.82999021	.83753896	.013961797	2013-2015
.81750721	.8245545	.083624199	2013-2015
.63099253	.63996196	.023262106	2013-2015
.85321027	.84912497	.05383819	2013-2015
.94189584	.93948156	.040824831	2013-2015
.38735151	.39255193	.030772872	2013-2015
.2646147	.26253882	.035007004	2013-2015
.8877362	.88871551	.054073807	2013-2015
.53514218	.56869841	.012996881	2013-2015
.70951921	.71553963	.032478489	2013-2015
.80918854	.80925286	.069006555	2013-2015
.63001519	.62837923	.022953657	2013-2015
.73560631	.74079007	.030303031	2013-2015
.93679351	.93294835	.054232616	2013-2015
.86574662	.86339784	.0766965	2013-2015
.73718536	.73948276	.057166196	2013-2015
.87165004	.87490463	.030055655	2013-2015
.9036929	.9005487	.091287091	2013-2015
.59516364	.60203755	.057166196	2013-2015
.74798042	.73493117	.037688918	2013-2015
.64063191	.64701539	.047565151	2013-2015
.69793248	.7060414	.058321185	2013-2015
.79011059	.80002058	.032075014	2013-2015
.94882923	.94824046	.097590007	2013-2015
.56343615	.59273434	.042257711	2013-2015
.89664358	.89872146	.057735026	2013-2015
.66292322	.66459352	.023472626	2013-2015
.84653306	.84818882	.046676002	2013-2015
.82843089	.83715272	.036369648	2013-2015
.80881625	.80309761	.062017366	2013-2015
.65816522	.65917844	.032325409	2013-2015
.82300287	.82504636	.027216552	2013-2015
.78522193	.79101789	.023836564	2013-2015
.95238841	.95146	.089087084	2013-2015
.37389442	.42854482	.044455424	2013-2015
.78816342	.78414685	.0316386	2013-2015
.83213264	.83145821	.019626716	2013-2015
.90586215	.90110457	.13074408	2013-2015
.95016605	.95065695	.059868433	2013-2015
.90714985	.90433431	.052631579	2013-2015
.83545738	.8367821	.14625448	2013-2015
.85624331	.85491741	.05504819	2013-2015
.47285494	.47942621	.03282661	2013-2015
.90093637	.90095097	.16329932	2013-2015
.90506864	.90426195	.067267276	2013-2015
.82584846	.83486408	.14213382	2013-2015
.78535545	.78328174	.044194173	2013-2015
.86898601	.86529148	.037424058	2013-2015
.80442411	.81992388	.039283711	2013-2015
.89380157	.89125401	.0766965	2013-2015
.6551075	.66867733	.028318273	2013-2015
.92164075	.92043513	.10012524	2013-2015
.77671212	.77118498	.06362848	2013-2015
.79021543	.78389919	.041666668	2013-2015
.87690902	.87453508	.085749291	2013-2015
.78709501	.77855539	.041522741	2013-2015
.88708782	.88276786	.064549722	2013-2015
.7480377	.75515896	.062994078	2013-2015
.82452291	.83642924	.056343619	2013-2015
.77698243	.77155656	.028171809	2013-2015
.66111052	.66713822	.045360923	2013-2015
.90491432	.90504599	.047140453	2013-2015
.8943795	.89495128	.060858063	2013-2015
.71338075	.71486217	.050000001	2013-2015
.78696036	.78542441	.057831492	2013-2015
.54785699	.54977238	.058925565	2013-2015
.77502108	.77946711	.03919309	2013-2015
.87849909	.8532089	.057670984	2013-2015
.59653729	.59275138	.040422603	2013-2015
.72258323	.71754432	.054372724	2013-2015
.83422619	.82651615	.03829198	2013-2015
.72991836	.7314409	.055901699	2013-2015
.90337086	.90290761	.047673129	2013-2015
.77766043	.76062936	.13055824	2013-2015
.90427011	.90242887	.044280745	2013-2015
.93285418	.93133241	.048795003	2013-2015
.80209076	.79937005	.038961861	2013-2015
.88154	.87103623	.028867513	2013-2015
.79618794	.80933321	.10709591	2013-2015
.76078182	.76531106	.037904903	2013-2015
.43540934	.45261124	.10005561	2013-2015
.83367258	.825418	.031311214	2013-2015
.85917509	.857256	.08703883	2013-2015
.89867789	.89927387	.08703883	2013-2015
.41781402	.4056136	.048280455	2013-2015
.83963782	.83453518	.025993763	2013-2015
.87257797	.87314647	.055555556	2013-2015
.7772994	.76280701	.033333335	2013-2015
.7267831	.71258432	.11980846	2013-2015
.86040145	.85605431	.091287091	2013-2015
.55917484	.55228496	.033709992	2013-2015
.66024971	.68120164	.019262854	2013-2015
.94422871	.94509858	.036885556	2013-2015
.15829946	.19000228	.02685108	2013-2015
.78688222	.7827819	.035805743	2013-2015
.72385806	.72107273	.043643579	2013-2015
.58631432	.59637964	.032025632	2013-2015
.78552198	.77317005	.1672484	2013-2015
.81047672	.8097685	.065795168	2013-2015
.8116883	.80661619	.027842302	2013-2015
.84391928	.82949162	.079681911	2013-2015
.81724668	.81586945	.028867513	2013-2015
.63076705	.60633326	.028490145	2013-2015
.83992314	.83601749	.023836564	2013-2015
.73142326	.72061902	.039344475	2013-2015
.47165155	.47857025	.039872613	2013-2015
.75890523	.77510518	.083624199	2013-2015
.90219724	.89486361	.11616047	2013-2015
.90351135	.90571082	.46338901	2013-2015
.77244103	.7775175	.025253814	2013-2015
.92957318	.92845052	.038778335	2013-2015
.57793456	.58173126	.021081852	2013-2015
.88301623	.890347	.10954451	2013-2015
.86154234	.86438704	.017716467	2013-2015
.80420411	.796215	.034020692	2013-2015
.79913151	.80117851	.034503277	2013-2015
.89838415	.89789617	.091287091	2013-2015
.92941272	.93453139	.079056941	2013-2015
.90516812	.90733898	.043852899	2013-2015
.67728364	.67399395	.025649458	2013-2015
-.018546453	.06211184	.064549722	2013-2015
.71137977	.71329206	.021931723	2013-2015
.44492638	.43547222	.031219527	2013-2015
.83585411	.83423162	.054554474	2013-2015
.81071436	.80454624	.05345225	2013-2015
.90443796	.90061057	.077151679	2013-2015
.83053094	.81371969	.067936622	2013-2015
.12198039	.17951566	.025070611	2013-2015
.660133	.66810668	.026002549	2013-2015
.72256655	.73228085	.01941839	2013-2015
.89269209	.89446461	.026726125	2013-2015
.7976253	.80342013	.062622428	2013-2015
.82788897	.82493705	.10573611	2013-2015
.66381037	.66637385	.045883145	2013-2015
.90450323	.90042716	.017200522	2013-2015
.78252274	.7932775	.026518576	2013-2015
.56083161	.58545125	.051298916	2013-2015
.76241785	.7695154	.012861803	2013-2015
.84955782	.84047735	.054554474	2013-2015
.78806442	.79079533	.023414645	2013-2015
.67365384	.70213455	.02174427	2013-2015
.73136336	.72370034	.052704629	2013-2015
.80368531	.8255772	.024670685	2013-2015
.78227067	.79576385	.048795003	2013-2015
.51043683	.51607156	.057353932	2013-2015
.59619606	.59396172	.13363062	2013-2015
.90780687	.90659648	.025649458	2013-2015
.92584789	.92421085	.030386856	2013-2015
.92104328	.91896993	.07838618	2013-2015
.92532212	.92548341	.031311214	2013-2015
.54751551	.56345844	.037662178	2013-2015
.82117021	.83373797	.040160965	2013-2015
.85699403	.85251153	.074535601	2013-2015
.8476007	.84810847	.015772007	2013-2015
.79443896	.79963166	.039344475	2013-2015
.5536626	.55428678	.038124643	2013-2015
.92444462	.92065597	.064820372	2013-2015
.73782849	.74620557	.048795003	2013-2015
.78818458	.79402828	.13074408	2013-2015
.92218846	.91921192	.077151679	2013-2015
.77912641	.77915442	.042796049	2013-2015
.75952321	.73638165	.05025189	2013-2015
.7085011	.73313093	.15811388	2013-2015
.66110712	.65792936	.077440307	2013-2015
.50093019	.52881873	.0766965	2013-2015
.81895143	.82082409	.060633905	2013-2015
.66942686	.67032552	.11547005	2013-2015
.35971177	.36731148	.08703883	2013-2015
.9298346	.9294861	.11846977	2013-2015
.73852861	.72326738	.038749214	2013-2015
.84633243	.84557003	.023973165	2013-2015
.89737552	.8922137	.064549722	2013-2015
.75717616	.76958752	.029012943	2013-2015
.33957022	.34358674	.039344475	2013-2015
.70797539	.70040327	.08032193	2013-2015
.86994326	.86093038	.041030496	2013-2015
.77584833	.76273388	.050062619	2013-2015
.93717492	.93771482	.050000001	2013-2015
.8881107	.89359146	.052631579	2013-2015
.54735702	.4962194	.05143445	2013-2015
.66110647	.66446143	.051639777	2013-2015
.82406175	.83061212	.093352005	2013-2015
.78966647	.79081434	.040893041	2013-2015
.88280779	.88427079	.047565151	2013-2015
.84835249	.84385312	.098058067	2013-2015
.83747107	.81102312	.015168937	2013-2015
.82168663	.83033895	.069006555	2013-2015
.9291417	.93044662	.043643579	2013-2015
.91820747	.91778588	.047140453	2013-2015
.7762872	.77870309	.070014007	2013-2015
.90536362	.90445745	.032274861	2013-2015
.86460918	.86543667	.024140228	2013-2015
.68845993	.69711685	.022780284	2013-2015
.92778367	.92487437	.018148851	2013-2015
.62954462	.63024777	.041030496	2013-2015
.54490453	.53851205	.028239125	2013-2015
.50036353	.51504076	.032075014	2013-2015
.64074564	.62398213	.032686021	2013-2015
.73614204	.73968315	.039840955	2013-2015
.89059901	.88996065	.058025885	2013-2015
.29636168	.27199778	.043643579	2013-2015
.86778301	.86287791	.030429032	2013-2015
.93556929	.93408644	.16208819	2013-2015
.87212741	.87903154	.069006555	2013-2015
.68248081	.70220774	.023211917	2013-2015
.84169686	.84283555	.024147265	2013-2015
.73658586	.72869742	.074535601	2013-2015
.90047014	.90399247	.042796049	2013-2015
.84213352	.83321339	.10350984	2013-2015
.35733798	.36817232	.041239306	2013-2015
.88546181	.88825607	.026938623	2013-2015
.77566761	.77393728	.28524965	2013-2015
.6052497	.60389251	.046880722	2013-2015
.556952	.55527568	.048911598	2013-2015
.84057975	.835783	.03282661	2013-2015
.91336358	.90856063	.037904903	2013-2015
.78241396	.77621186	.035759926	2013-2015
.85406798	.85052913	.044280745	2013-2015
.90976608	.90598738	.05882353	2013-2015
.55571431	.55240232	.037662178	2013-2015
.86027431	.85530734	.036037497	2013-2015
.77030241	.76698774	.069337524	2013-2015
.80650127	.81034058	.077151679	2013-2015
.45956498	.45804581	.027788501	2013-2015
.76922756	.77212548	.045501575	2013-2015
.83458519	.83291548	.10502101	2013-2015
.59331524	.60224277	.02678358	2013-2015
.81799275	.8098439	.071066909	2013-2015
.9033097	.90548521	.08703883	2013-2015
.92698371	.91840994	.071066909	2013-2015
.87439466	.87633216	.060858063	2013-2015
.83756328	.837681	.033942211	2013-2015
.86627859	.8709718	.016579393	2013-2015
.75063235	.75579476	.08703883	2013-2015
.87176812	.87106007	.16903085	2013-2015
.8553555	.84757769	.062994078	2013-2015
.66316241	.65518224	.051622573	2013-2015
.82201022	.82497531	.066226617	2013-2015
.82767683	.82673973	.052414242	2013-2015
.85576153	.85285056	.075377837	2013-2015
.86909294	.86787945	.095346257	2013-2015
.94043183	.9385069	.29704428	2013-2015
.94411051	.94154418	.059131239	2013-2015
.81162763	.82271397	.082060993	2013-2015
.41559073	.4369421	.043519415	2013-2015
.55180538	.53843063	.046676002	2013-2015
.76579124	.78019381	.072168782	2013-2015
.79251868	.78882629	.047673129	2013-2015
.83795404	.84152085	.032651156	2013-2015
.61615419	.62149566	.060829908	2013-2015
.66108704	.688133	.030542361	2013-2015
.88495976	.88003743	.072547622	2013-2015
.82855755	.81168705	.058925565	2013-2015
.59482783	.5967747	.026462806	2013-2015
.76101965	.76396048	.15811388	2013-2015
.7562874	.73802871	.027317919	2013-2015
.85046202	.84788513	.058025885	2013-2015
.66443408	.65236574	.035093121	2013-2015
.67143148	.68967474	.062622428	2013-2015
.85650629	.85548586	.039840955	2013-2015
.83357334	.83299613	.017282529	2013-2015
.92024416	.91534913	.25717226	2013-2015
.93499261	.93551999	.011074258	2013-2015
.77111548	.76246989	.03086067	2013-2015
.83688241	.83741474	.03919309	2013-2015
.80926126	.80789709	.049147319	2013-2015
.86578012	.86183184	.044777367	2013-2015
.96035004	.95836234	.056613851	2013-2015
.82927907	.82598096	.03126527	2013-2015
.85210639	.84756076	.03919309	2013-2015
.92517418	.92404783	.05504819	2013-2015
.58993608	.60718155	.030261377	2013-2015
.82618368	.82436693	.11547005	2013-2015
.73609465	.70459253	.047673129	2013-2015
.84966135	.85447615	.041204281	2013-2015
.88771218	.8857035	.067419983	2013-2015
.87771881	.87703711	.083624199	2013-2015
.75379199	.77803767	.041030496	2013-2015
.87249303	.86972308	.065060005	2013-2015
.71517622	.72204697	.046676002	2013-2015
.85553038	.85164279	.0372678	2013-2015
.93085575	.92841583	.12171613	2013-2015
.81009805	.81555724	.067267276	2013-2015
.88852841	.89186764	.067267276	2013-2015
.89083546	.89247686	.05882353	2013-2015
.82867777	.82769501	.041894577	2013-2015
.80766422	.80377835	.05439283	2013-2015
.82296628	.82314765	.079056941	2013-2015
.55934769	.55361432	.05063697	2013-2015
.69745392	.68464607	.031219527	2013-2015
.87752891	.87684345	.01480061	2013-2015
.86016601	.85766047	.035399616	2013-2015
.75779963	.74755049	.049341369	2013-2015
.75919002	.75414658	.021119431	2013-2015
.85291862	.8493045	.043643579	2013-2015
.89521927	.89348024	.03919309	2013-2015
.90693402	.90229106	.051298916	2013-2015
.94729316	.94609809	.14269544	2013-2015
.73108083	.70917356	.059339084	2013-2015
.87366158	.88128132	.13511321	2013-2015
.77873093	.78486061	.030499713	2013-2015
[truncated: 7,001 more rows]
