# Supplementary material for: Identify novel elements of knowledge with word embedding
Source: PLoS One. 2023 Jun 20;18(6):e0284567. doi: 10.1371/journal.pone.0284567 (PMC10281565; doi:10.1371/journal.pone.0284567)
Supplement: S3 File — (CSV) [file pone.0284567.s004.csv]

Novel_A	Novel_B	Novel_C	ElementNovel0	ElementNovel1	ElementNovel5	ElementNovel10	ElementNovel15	ElementNovel20	ElementNovel25	ElementNovel30	ElementNovel35	ElementNovel40	ElementNovel45	ElementNovel50	ElementNovel55	ElementNovel60	ElementNovel65	ElementNovel70	ElementNovel75	ElementNovel80	ElementNovel85	ElementNovel90	ElementNovel95	ElementNovel99	ElementNovel100	NewWord	RecombNovel	field
Improvement on previous papers	Not applicable(previously reported or irrelevant)	Novel(not previously reported)	.060420573	.2094115	.26719761	.30546707	.33621013	.36417896	.39015979	.41490901	.43995076	.46721119	.49945587	.53903985	.58417553	.63082552	.67676342	.72136301	.76493347	.80791807	.85209185	.90087163	.96475232	1.0747212	1.418628	0	1.191938	Chemistry
Novel(not previously reported)	Novel(not previously reported)	Novel(not previously reported)	.054385602	.17390186	.26453626	.32779759	.36723047	.39487904	.4165262	.4349491	.45160955	.46729398	.48263544	.49806327	.51406622	.53110671	.54976118	.57066178	.59461361	.62252665	.65585756	.69800162	.76015425	.86807346	1.2555472	0	.53021789	Biology
Improvement on previous papers	Improvement on previous papers	Improvement on previous papers	.043124437	.17838168	.23834324	.27410209	.30009007	.32221538	.34275407	.36308199	.38454181	.40847999	.43676931	.47183025	.51466042	.56228125	.61010849	.65685189	.70351541	.75241697	.80630189	.87031657	.95515269	1.0748984	1.4217052	0	.37022936	Engineering
Novel(not previously reported)	Improvement on previous papers	Improvement on previous papers	.045909822	.20245486	.26509476	.31188118	.35010499	.38380259	.41459084	.44348466	.47129387	.49941844	.52968979	.56454259	.60648966	.65504682	.70619988	.7566427	.8045156	.84970129	.89385223	.9403156	.99778086	1.0889167	1.4157165	0	.72521603	Chemistry
Improvement on previous papers	Improvement on previous papers	Improvement on previous papers	.056758046	.22282875	.27563596	.309147	.33590126	.35999572	.38250369	.40390575	.42452389	.44458097	.46424145	.48368955	.50316715	.52289569	.54316998	.56434244	.58694923	.61174625	.64011419	.67502189	.72560394	.8192296	1.1850249	0	.90521014	Biology
Novel(not previously reported)	Novel(not previously reported)	Novel(not previously reported)	.082268357	.20307285	.2855289	.38041478	.47458047	.546345	.59406364	.62736654	.65366977	.67642975	.69730562	.71719229	.73665178	.75607657	.77585483	.79642981	.81825864	.84207678	.86910087	.90177512	.94697094	1.0217156	1.2860256	0	1.2944274	Biology
Not applicable(previously reported or irrelevant)	Improvement on previous papers	Improvement on previous papers	.085761905	.27423257	.36212999	.41304493	.44834608	.47680205	.50164264	.52443147	.54599595	.56696004	.58767885	.60835826	.62922978	.65051287	.67247772	.69545084	.72014451	.74780601	.78047019	.82159895	.88012069	.98397058	1.31971	0	.96685743	Biology
Improvement on previous papers	Novel(not previously reported)	Novel(not previously reported)	.10013264	.27123457	.35460615	.42639476	.49335593	.55472445	.60704905	.64991546	.68546253	.71547663	.7410714	.76300472	.78228623	.799685	.81588238	.83155918	.84729278	.86383915	.882218	.90445864	.93669569	.99725533	1.2960124	0	.99384433	Biology
Novel(not previously reported)	Not applicable(previously reported or irrelevant)	Improvement on previous papers	.041787088	.1029318	.13641459	.16704392	.19692385	.22780836	.25999379	.2930432	.32620305	.35899603	.39118314	.42316568	.45579058	.48973405	.52607715	.56568599	.60925591	.65689111	.70907986	.76856744	.84527427	.96881592	1.3244298	0	.51587158	Chemistry
Novel(not previously reported)	Improvement on previous papers	Improvement on previous papers	.099401772	.2671445	.34909648	.38995737	.4179076	.44185197	.46414942	.48592478	.50773692	.5299716	.55298114	.57705426	.60253286	.62988698	.65982509	.69307488	.73120928	.77606082	.83079946	.89908767	.98846787	1.1103653	1.3977641	0	.9692511	Biology
Novel(not previously reported)	Novel(not previously reported)	Improvement on previous papers	.054696977	.16497201	.22337127	.26773411	.30481428	.33839929	.36833256	.39456391	.41840649	.44176519	.4669019	.49637192	.53264403	.57596767	.62354594	.67164689	.71822721	.76325625	.8082813	.85642523	.91693783	1.0133752	1.3581841	0	.60150301	Chemistry
Improvement on previous papers	Improvement on previous papers	Novel(not previously reported)	.053316414	.17382139	.23306894	.27561432	.30934387	.33817941	.36337125	.38627237	.40842402	.43150443	.45732671	.48814058	.52662718	.57347453	.62572074	.67854023	.72960848	.77934694	.8293575	.88323724	.95064789	1.0533806	1.4141375	0	.58920109	Chemistry
Novel(not previously reported)	Novel(not previously reported)	Novel(not previously reported)	.046864688	.14840627	.19363201	.22690713	.25588328	.28361166	.31094307	.33831751	.36593372	.39370126	.42165923	.44976234	.47803032	.50656712	.53559595	.56545424	.59665132	.62996554	.66709852	.71128964	.77253276	.87997752	1.3005041	0	.54763031	Biology
Not applicable(previously reported or irrelevant)	Not applicable(previously reported or irrelevant)	Not applicable(previously reported or irrelevant)	.052727997	.20216936	.292588	.35034341	.39424783	.43137777	.46478271	.49610853	.5263412	.55611432	.58582234	.6158883	.64662373	.67817241	.71103704	.74559009	.78230667	.82223636	.86696744	.91989487	.99189705	1.1094944	1.4541408	0	1.1368855	Biology
Novel(not previously reported)	Novel(not previously reported)	Novel(not previously reported)	.040543556	.18734533	.2489934	.29684979	.33626658	.3711639	.40287632	.43226582	.46004081	.48682696	.51319706	.53962708	.56655431	.59433806	.62344152	.65432131	.68769115	.72435093	.76564234	.81413007	.87787336	.97947001	1.3195046	0	.82342798	Biology
Improvement on previous papers	Improvement on previous papers	Improvement on previous papers	.025552988	.14408571	.23859209	.33383352	.42563671	.51045024	.58516669	.64798021	.69912279	.74080497	.77576059	.80604881	.83334517	.85875028	.8832227	.90761286	.93265957	.95939857	.98932606	1.0253648	1.0754005	1.1587878	1.4018475	1	.94254351	Medicine
Novel(not previously reported)	Novel(not previously reported)	Novel(not previously reported)	.062891662	.16193682	.21496546	.26372761	.31415242	.3620559	.40064859	.43194515	.45933366	.48482108	.50967085	.53472465	.56063652	.58808625	.61771721	.65006125	.6851806	.72319686	.76484609	.81295568	.87605125	.97665685	1.3283268	0	.65336668	Medicine
Novel(not previously reported)	Novel(not previously reported)	Novel(not previously reported)	.055598199	.1997968	.29061711	.35879874	.41387069	.45744157	.49285722	.52365202	.55184984	.5787788	.60522664	.63166225	.6586498	.68657386	.71563798	.74618375	.77874053	.81432301	.85492623	.90441972	.9726339	1.0775542	1.3311704	0	1.1545739	Biology
Improvement on previous papers	Improvement on previous papers	Improvement on previous papers	.035310566	.12083924	.19606739	.28073019	.37463576	.45787054	.53019094	.5889917	.63601846	.67485082	.70864117	.73958421	.76935321	.79912084	.82961231	.86166149	.89570534	.93206429	.97156608	1.016775	1.0759351	1.1693057	1.4637243	0	.50317395	Medicine
Not applicable(previously reported or irrelevant)	Novel(not previously reported)	Novel(not previously reported)	.098922074	.3778823	.46603429	.52484298	.57149136	.60701799	.63522255	.65940773	.68134785	.70207971	.72220111	.7423104	.76283145	.78439677	.80766243	.83340532	.86268157	.89672166	.93716949	.98696357	1.0532291	1.1467226	1.3899667	0	1.0369613	Chemistry
Novel(not previously reported)	Novel(not previously reported)	Novel(not previously reported)	.083369136	.2570976	.33231437	.37640339	.40790558	.43374121	.45604026	.47593492	.494201	.51149911	.52840865	.54557025	.56371772	.58387381	.60740936	.636289	.67230755	.71604753	.76753354	.82811117	.90439928	1.014711	1.3580494	0	.91390729
Improvement on previous papers	Not applicable(previously reported or irrelevant)	Novel(not previously reported)	.099690139	.27735204	.32344276	.35394228	.37784564	.39885092	.4182604	.43651521	.4540593	.4710893	.48778272	.50438207	.52107799	.53809762	.55569029	.57420337	.59411955	.61623883	.6420216	.67439497	.72223604	.81004441	1.1224638	0	.87583828	Medicine
Not applicable(previously reported or irrelevant)	Novel(not previously reported)	Novel(not previously reported)	.067816794	.23583478	.29766774	.33389211	.361301	.3853063	.4074533	.42844254	.44882464	.46900356	.48933101	.51008314	.53167623	.55440569	.5787577	.6053406	.63498223	.66901517	.70966953	.76048547	.83050776	.93756956	1.2717657	0	.92787182	Biology
Novel(not previously reported)	Improvement on previous papers	Improvement on previous papers	.058544695	.13827068	.18969464	.23196191	.26747739	.29931074	.3297379	.3607012	.39356774	.42933214	.46845412	.51084995	.55600715	.60318673	.65151089	.69989383	.74824214	.79694504	.84732652	.90249205	.97118908	1.0706762	1.4108163	0	.45380253	Physics
Improvement on previous papers	Novel(not previously reported)	Improvement on previous papers	.063150167	.18888474	.28064746	.34179533	.37919933	.40721393	.4310748	.45307809	.4743399	.49560142	.51729941	.53987706	.5636934	.58922184	.61679834	.64719319	.68124843	.72060513	.76782125	.82766986	.91017181	1.027633	1.3461018	0	.69359863	Biology
Novel(not previously reported)	Novel(not previously reported)	Novel(not previously reported)	.10275435	.30364239	.38370192	.43434346	.4703933	.49999177	.52571142	.54846275	.568645	.58676052	.60352868	.61949635	.635382	.65187413	.66993684	.69110751	.71812981	.75589913	.80733848	.86700135	.93447316	1.0227294	1.3346536	0	.98819023	Chemistry
Improvement on previous papers	Improvement on previous papers	Novel(not previously reported)	.052363515	.19084865	.26004523	.30902863	.34744656	.38119763	.41309136	.44440502	.47578013	.50785589	.54148805	.57859027	.62052524	.66620564	.71264184	.75761914	.8001141	.84120536	.88331038	.93076944	.99355775	1.0936164	1.4140623	0	.58660591	Engineering
Improvement on previous papers	Novel(not previously reported)	Novel(not previously reported)	.042964518	.15388215	.21850199	.26841778	.3107177	.34974754	.38643467	.42066771	.45310938	.4852199	.51880562	.55625081	.59995699	.65007031	.70397437	.75847816	.81051862	.85943133	.90705478	.95707077	1.0192468	1.1173269	1.464975	0	.39300406	Chemistry
Novel(not previously reported)	Improvement on previous papers	Novel(not previously reported)	.049570084	.27559608	.35785615	.40424025	.43749225	.4657166	.49159503	.51647246	.5411036	.56597972	.59158492	.6181342	.64598024	.67553461	.70727623	.74161351	.77951318	.82205665	.87104845	.92990541	1.0073395	1.1192716	1.4114866	0	1.2258332	Chemistry
Novel(not previously reported)	Novel(not previously reported)	Novel(not previously reported)	.045684874	.1491698	.2097249	.25508893	.29366809	.33087701	.36856401	.40624553	.44336969	.48066157	.51948684	.5613327	.60689354	.65504527	.70405352	.75200325	.79751325	.84090286	.88405949	.93064958	.99011332	1.088172	1.4666945	0	.62118208	Chemistry
		Improvement on previous papers	.04341054	.19566661	.27771115	.32954317	.36363822	.38938862	.41081327	.42979372	.44731015	.46408129	.48052204	.49703014	.51398683	.53181821	.55102384	.57214242	.59604764	.62417156	.65884733	.70469487	.77312219	.88385844	1.2994034	0	.84048867	Biology
Improvement on previous papers	Not applicable(previously reported or irrelevant)	Not applicable(previously reported or irrelevant)	.04937458	.13297963	.17765498	.21250212	.24230164	.26997375	.29633802	.32214803	.34779227	.37371802	.40027076	.42750496	.45568359	.484712	.51486754	.54656923	.58050674	.61831212	.66264772	.71955967	.80510885	.9512853	1.307807	0	.32034779	Engineering
Improvement on previous papers	Novel(not previously reported)	Novel(not previously reported)	.088715434	.25213999	.30297709	.3318755	.35227126	.36923605	.38454586	.39906859	.41323858	.42743349	.4418633	.4567439	.47226369	.48866224	.50612742	.52498168	.54565644	.5688343	.59565812	.62887442	.67686808	.76638877	1.1960386	0	.79767323	Chemistry
Not applicable(previously reported or irrelevant)	Not applicable(previously reported or irrelevant)	Novel(not previously reported)	.068194151	.19128215	.29651058	.41136032	.51688159	.6006664	.66467857	.71430492	.75379086	.78653872	.81482279	.84025902	.86378556	.88612205	.90781677	.92934734	.95129693	.97441804	.9999572	1.0304328	1.072999	1.1450754	1.3817686	0	1.0647076	Medicine
Improvement on previous papers	Improvement on previous papers	Not applicable(previously reported or irrelevant)	.041823387	.15010464	.19896716	.23370779	.26296109	.29064602	.31781077	.34484494	.37218738	.39991993	.42815495	.45693606	.48630983	.51611602	.54657447	.5778327	.61031914	.64487898	.68307936	.72871852	.79271507	.90908182	1.2806295	0	.6192624
Improvement on previous papers	Novel(not previously reported)	Novel(not previously reported)	.053019404	.17022628	.22290301	.25648266	.2824313	.30563116	.32801682	.3511076	.37658024	.40609753	.44071376	.48013186	.52304661	.56824934	.61475772	.66199744	.70933783	.75659299	.80523062	.85801268	.92460662	1.0289433	1.3932759	0	.41594076	Engineering
Not applicable(previously reported or irrelevant)	Novel(not previously reported)	Improvement on previous papers	.05121696	.16099268	.23894417	.28325725	.31409764	.33983785	.36322737	.38545954	.40734833	.4294135	.45195127	.4751808	.49928582	.52435821	.55053097	.57799733	.60722804	.6389159	.67471707	.71792781	.77904081	.88608295	1.2755771	0	.44294059
Improvement on previous papers	Novel(not previously reported)	Improvement on previous papers	.054612577	.2201907	.28852791	.33652723	.37804645	.41872555	.45784551	.49366045	.526981	.56005108	.59514302	.63488162	.68067479	.72985208	.77861458	.82487965	.86867619	.91071457	.95300448	.99934494	1.0604395	1.165671	1.4711905	0	.87031388	Physics
Novel(not previously reported)	Not applicable(previously reported or irrelevant)	Novel(not previously reported)	.042076468	.13374186	.18100393	.21137547	.23525697	.25755459	.28035545	.30488747	.33176285	.36106932	.39257872	.42601532	.461034	.49717611	.53399825	.5713743	.60947335	.64903426	.69125009	.73931086	.80286252	.90816319	1.3204657	0	.39056176	Physics
Novel(not previously reported)	Not applicable(previously reported or irrelevant)	Novel(not previously reported)	.028083086	.089175045	.13359642	.17819732	.22025973	.25950259	.29662925	.33240652	.36695015	.40034729	.4327274	.46447045	.4957909	.52736485	.55985379	.59393716	.63055801	.67077065	.71633852	.77054012	.84430069	.96649945	1.3175462	0	.39461631	Engineering
Improvement on previous papers	Novel(not previously reported)	Improvement on previous papers	.052290499	.16900694	.22004223	.25517559	.28335559	.30888903	.33329082	.35758978	.38292128	.41059864	.44256711	.48129326	.52791178	.58034623	.63412666	.68551558	.7342478	.78191364	.83107424	.88639772	.95894778	1.071959	1.4289942	0	.59004319	Chemistry
Novel(not previously reported)	Novel(not previously reported)	Novel(not previously reported)	.056585848	.18751281	.29449689	.38308948	.44437504	.48205686	.50811434	.52908945	.54775226	.56534588	.58267498	.60027105	.61860973	.63812709	.65942365	.68333834	.7108438	.74371576	.78462064	.83777738	.90966743	1.0080442	1.3045828	0	.42058146	Biology
Novel(not previously reported)	Improvement on previous papers	Improvement on previous papers	.067543685	.18188637	.24553967	.29371959	.33743078	.3810032	.42220718	.45909154	.49229109	.52342933	.55428171	.58665353	.62285596	.66482115	.71244323	.7633518	.81346214	.86005187	.90440446	.95062345	1.0082129	1.1007471	1.4340233	0	.89902252	Chemistry
Novel(not previously reported)	Improvement on previous papers	Improvement on previous papers	.036760986	.13528568	.20654666	.27340233	.34255946	.41314805	.47323215	.51891851	.55620652	.58939183	.62074441	.65122366	.68141675	.7121743	.74417269	.77778494	.81337333	.85103112	.8913669	.93706137	.9959119	1.0875003	1.4140793	0	.30065143	Medicine
Novel(not previously reported)	Not applicable(previously reported or irrelevant)	Improvement on previous papers	.05322206	.18654323	.24243248	.27770013	.30358249	.32577622	.34620208	.36583459	.38525879	.40490335	.42512071	.44628322	.46873218	.4928726	.5190897	.54773104	.57923824	.61421782	.65387213	.70126402	.76676267	.87817615	1.2399594	0	.54315746	Biology
Novel(not previously reported)	Improvement on previous papers	Novel(not previously reported)	.041424274	.1278429	.18322468	.22619015	.26076466	.29169434	.32087517	.34918416	.37716657	.40539795	.43401664	.46315914	.49289757	.52328742	.55446398	.58665478	.62042379	.65663981	.69730169	.74578738	.81279719	.92707837	1.3235251	0	.37632018	Engineering
Improvement on previous papers	Improvement on previous papers	Improvement on previous papers	.055829585	.17828763	.23497593	.26894391	.29564697	.32077634	.34581554	.37143648	.39799559	.4256677	.45448405	.48436975	.51490051	.54590893	.57739294	.60965043	.64343959	.67983389	.72079837	.77059865	.84084928	.95943242	1.3234465	0	.38871962	Engineering
Improvement on previous papers	Improvement on previous papers	Improvement on previous papers	.056852818	.19129568	.27107251	.30928135	.33335918	.35270387	.37013572	.3869586	.40408522	.42213583	.44163132	.46307927	.4869746	.51397586	.54503703	.58154774	.62533903	.67801309	.74001795	.81104529	.89634317	1.0082346	1.3456414	0	.9745456	Chemistry
Novel(not previously reported)	Novel(not previously reported)	Novel(not previously reported)	.033837378	.10025346	.14060313	.17639953	.21137404	.24960047	.29186785	.33594251	.37893105	.41899532	.45623612	.49154353	.52589369	.56035	.59565854	.6324262	.6711694	.71246588	.75758159	.80974329	.87876666	.99124575	1.3354673	0	.5250541	Physics
Novel(not previously reported)	Novel(not previously reported)	Novel(not previously reported)	.06712389	.27608132	.35220611	.3956731	.42525047	.44925612	.4709906	.49207813	.5135628	.5362528	.56056237	.5866695	.61450541	.64387619	.67491603	.70809639	.74467254	.7865442	.83634025	.89738297	.97592491	1.0837367	1.3776165	0	.73409808	Chemistry
Novel(not previously reported)	Improvement on previous papers	Improvement on previous papers	.049433947	.12293553	.16696244	.20204449	.23156923	.25943989	.28783572	.31846917	.3528356	.39190733	.43603408	.48389745	.53345758	.58376676	.63399035	.68344986	.73185098	.77988809	.82874382	.88148576	.94654876	1.043691	1.3901536	0	.28682357	Physics
Novel(not previously reported)	Novel(not previously reported)	Novel(not previously reported)	.068551898	.17557889	.23416525	.27718264	.31249917	.34416932	.37335646	.40076858	.42702663	.45318836	.48074377	.51156241	.54737616	.5881235	.6316278	.67567801	.71835148	.75945395	.80030125	.84429216	.89986217	.98933363	1.3405373	0	.80081666	Chemistry
Novel(not previously reported)	Improvement on previous papers	Improvement on previous papers	.055009842	.1592198	.21436083	.24849486	.27450734	.29830211	.32239169	.3486762	.37903565	.41541362	.45914316	.50936377	.56363147	.62008083	.6779412	.73653656	.79496664	.85275286	.91066098	.97160161	1.0440952	1.1451566	1.4696324	0	.50356877	Chemistry
Novel(not previously reported)	Improvement on previous papers	Improvement on previous papers	.095183194	.24207348	.29409939	.3286649	.35614431	.38131851	.40585929	.43118191	.45843524	.48873037	.52271783	.56049728	.60094202	.6428746	.6858716	.73000276	.77600211	.82534897	.8801747	.94277042	1.0189129	1.1201751	1.4295375	0	1.0493691	Chemistry
Improvement on previous papers	Not applicable(previously reported or irrelevant)	Improvement on previous papers	.026778162	.13225752	.21889347	.28889328	.34098667	.38463008	.42390662	.46056885	.49557614	.52952349	.56291533	.59597385	.62893307	.6620065	.6954869	.72998303	.76632136	.80574107	.85004002	.90242898	.97105998	1.0700824	1.3371655	1	.82766747	Medicine
Novel(not previously reported)	Novel(not previously reported)	Novel(not previously reported)	.037591875	.11570084	.17590511	.22690165	.2707786	.30980319	.34561998	.37929463	.41133082	.44227135	.47235978	.50190395	.53109658	.56005681	.5891664	.61884481	.64964318	.68246287	.71903557	.76274228	.82361376	.92946792	1.3053591	0	.2457701	Physics
Not applicable(previously reported or irrelevant)	Not applicable(previously reported or irrelevant)	Novel(not previously reported)	.057617068	.14380515	.18645972	.21870023	.24655229	.27374059	.30120927	.32878989	.3564086	.38500547	.41670549	.45411366	.49910676	.55145288	.60741115	.66257489	.71464539	.76437336	.81384689	.86670566	.93240899	1.0347315	1.40117	0	.47059792	Chemistry
Improvement on previous papers	Improvement on previous papers	Not applicable(previously reported or irrelevant)	.046563387	.18862909	.24591815	.28554487	.31697416	.34504443	.3715573	.39766157	.42454767	.45387214	.48771495	.52857465	.5772413	.63021523	.68247151	.73261094	.78090596	.82818884	.87631762	.92944187	.9987554	1.107697	1.407594	0	1.1812842	Chemistry
Novel(not previously reported)	Improvement on previous papers	Improvement on previous papers	.10813504	.29892242	.37183744	.4104557	.43557566	.45568806	.47347039	.49010193	.50615525	.52199376	.53792357	.55425161	.571262	.58934522	.60895598	.63071597	.65544844	.68453026	.71977508	.76418781	.82505292	.91928452	1.2854562	0	1.3386002	Chemistry
Improvement on previous papers	Improvement on previous papers	Improvement on previous papers	.045741498	.14793348	.19201815	.22122556	.24459594	.26689345	.2900309	.3150382	.34257263	.3729127	.40613246	.44234455	.48129863	.52187645	.56332874	.60505199	.6472646	.69081318	.73732638	.79068762	.86251831	.97815752	1.3095897	0	.68910873	Chemistry
Improvement on previous papers	Not applicable(previously reported or irrelevant)	Improvement on previous papers	.063362479	.19727015	.27766109	.31727642	.34416014	.36695862	.3880474	.40825385	.4280656	.44781697	.46774876	.48812747	.509233	.53133035	.55461073	.57942492	.60604304	.63507491	.66754472	.70570999	.75702316	.84120464	1.2253573	0	.80151808	Biology
Novel(not previously reported)	Novel(not previously reported)	Novel(not previously reported)	.056541741	.1407522	.17755091	.20667428	.23339486	.26115108	.29106873	.32348937	.35834467	.3958199	.43631327	.47982895	.52557158	.57260615	.62107408	.67085016	.72182852	.77368081	.82681346	.88409811	.95451832	1.0572041	1.3881061	0	.83780003	Engineering
Improvement on previous papers	Not applicable(previously reported or irrelevant)	Novel(not previously reported)	.037585974	.10353953	.14444822	.1811192	.216708	.25280404	.28903425	.32531285	.36126786	.3967405	.43155456	.46568012	.49930108	.53278279	.56665903	.60159129	.63845527	.67852294	.7239635	.77922344	.85684514	.99008471	1.3785765	0	.66387379	Physics
Improvement on previous papers	Not applicable(previously reported or irrelevant)	Improvement on previous papers	.033915102	.10435098	.1496172	.19466019	.23869097	.28104252	.32120258	.35947901	.39596462	.43074614	.46392059	.49591744	.52706641	.55789506	.5890404	.62102973	.65477514	.69138867	.73256648	.78190935	.84961599	.96322381	1.3245239	0	.20643169	Physics
Novel(not previously reported)	Improvement on previous papers	Improvement on previous papers	.051044405	.20192438	.29217613	.36302423	.41926467	.4666301	.50601852	.53889924	.56821501	.59644043	.62558782	.65743577	.69307756	.73264074	.77573442	.82305491	.8755427	.93313396	.99411452	1.057822	1.1283361	1.2171326	1.4749629	0	.60797	Chemistry
Improvement on previous papers	Not applicable(previously reported or irrelevant)	Not applicable(previously reported or irrelevant)	.049626052	.18986315	.27168018	.34616262	.41848862	.48952091	.55510223	.61203045	.65938103	.69817269	.73061901	.75873441	.78416425	.8080039	.83121264	.85455924	.87872809	.90463138	.93355185	.96803099	1.0152034	1.0926086	1.3186033	0	.52332735	Medicine
Novel(not previously reported)	Improvement on previous papers	Improvement on previous papers	.058903635	.24706638	.31999063	.3583535	.38568437	.4088046	.43009466	.45074862	.47153884	.49316645	.51622534	.54167891	.57059908	.60447192	.64469391	.69188493	.74445224	.79960144	.85530645	.91257882	.97903526	1.0723313	1.3870467	0	1.0079259	Engineering
Novel(not previously reported)	Improvement on previous papers	Novel(not previously reported)	.0438416	.12081283	.15984333	.19038308	.21678746	.2412675	.26540118	.29088157	.31943613	.35235023	.39043856	.43388641	.48176724	.53202152	.58257914	.63272125	.68208152	.73131877	.78160745	.83627075	.90412015	1.0053668	1.3990674	0	.52778792	Chemistry
	Improvement on previous papers	Novel(not previously reported)	.029750705	.12615329	.19830978	.25487566	.29921317	.33732206	.3715685	.40325636	.43328446	.46223545	.49057984	.51864612	.54690683	.57562625	.60524952	.63625443	.66946781	.70575738	.74692899	.79647529	.86461151	.97547436	1.3278512	0	.66722441
Novel(not previously reported)	Novel(not previously reported)	Novel(not previously reported)	.050453961	.14352852	.19239402	.22766119	.25672406	.28423285	.31182218	.34080267	.37312776	.41151989	.45800394	.51173186	.56845403	.62490582	.68024796	.73476768	.78857863	.84192783	.89585131	.95319539	1.0220956	1.1190679	1.4426032	0	.57607365	Physics
Improvement on previous papers	Novel(not previously reported)	Improvement on previous papers	.063301027	.15756446	.20666659	.24255919	.27260047	.30138701	.33043575	.36072153	.39336753	.42946917	.46950912	.51226801	.55702651	.60365355	.65106291	.69752318	.7420547	.78523338	.82900071	.87686998	.93817449	1.0358377	1.3655657	0	.56182873	Physics
Novel(not previously reported)	Improvement on previous papers	Novel(not previously reported)	.058612823	.15941101	.2144655	.26297057	.30642104	.34674054	.38548702	.42334098	.459418	.49402416	.52924699	.56719875	.60968244	.65672022	.70608246	.75531167	.80266315	.84784216	.89250135	.94045454	1.0016326	1.1043706	1.4641739	0	.51305342	Chemistry
Novel(not previously reported)	Improvement on previous papers	Improvement on previous papers	.042853296	.14702296	.20137006	.23944575	.26975018	.29715574	.32351494	.35090017	.38103169	.41557491	.45548546	.50040454	.54955816	.60189998	.65620685	.71084189	.76478779	.81791687	.87179971	.92897308	.99756551	1.0949966	1.4223367	0	.5581255	Chemistry
Improvement on previous papers	Not applicable(previously reported or irrelevant)	Novel(not previously reported)	.038078725	.14444572	.21111339	.25397384	.28814906	.31896996	.34786344	.37592399	.40371138	.43177956	.46033919	.48943692	.51916039	.54942107	.58031648	.61196125	.64486462	.68000925	.71888018	.76538855	.83029377	.94331324	1.3134882	0	.95168281	Biology
Not applicable(previously reported or irrelevant)	Novel(not previously reported)	Novel(not previously reported)	.051234126	.17711407	.29016572	.41088551	.5272944	.61057097	.66114199	.69460905	.71990031	.7411117	.7603094	.77841347	.79611975	.81400311	.83259583	.85241926	.87422574	.89915746	.92907721	.96744412	1.0222257	1.1047616	1.3656423	0	.81925923	Biology
Novel(not previously reported)	Novel(not previously reported)	Improvement on previous papers	.048661709	.14162707	.19188392	.22838855	.25822002	.28537136	.3113361	.336941	.36318791	.39140826	.42388797	.46278083	.50873923	.55917084	.6098249	.65846634	.70485151	.75032902	.79692984	.84800744	.91381216	1.0189973	1.4285725	0	.61547279	Chemistry
Improvement on previous papers	Improvement on previous papers	Novel(not previously reported)	.039503753	.14265084	.20403838	.25461769	.29598904	.33239764	.36576629	.39726436	.42761016	.45720911	.48646563	.51565731	.54510766	.57512766	.60609794	.63844955	.67274839	.70982867	.75139898	.80067897	.86779147	.97833925	1.3302631	0	.88578594	Biology
Novel(not previously reported)	Novel(not previously reported)	Novel(not previously reported)	.063413084	.16558683	.21960723	.25945514	.29383445	.3276543	.36235166	.39747959	.43267506	.46879756	.50744355	.54967731	.59517848	.64292103	.69212437	.74100792	.78755713	.83172631	.87492508	.92069656	.9779914	1.0712851	1.4389077	0	.5283941	Chemistry
Novel(not previously reported)	Not applicable(previously reported or irrelevant)	Not applicable(previously reported or irrelevant)	.075714588	.19615054	.25373626	.29937333	.3376801	.37211823	.40344834	.4317407	.45766622	.48222435	.506688	.53242803	.56091452	.59340721	.63026637	.67072797	.71386135	.75868392	.80551904	.85690051	.92132986	1.0196679	1.3609811	0	.83514917
Improvement on previous papers	Improvement on previous papers	Improvement on previous papers	.044996619	.20418477	.2864995	.36694878	.44254082	.50638688	.55716246	.59607351	.62598658	.65013564	.67087162	.68958497	.70725787	.72449446	.7418201	.75976795	.77888781	.80001843	.82446659	.85474402	.89807594	.97161829	1.2933207	1	.74598038	Chemistry
Improvement on previous papers	Novel(not previously reported)	Novel(not previously reported)	.077944279	.25163221	.31798452	.3557896	.38202363	.40329665	.4219439	.43905526	.45534033	.47122633	.48719758	.50349361	.52046144	.53849053	.55804062	.57965577	.60398114	.63208866	.66547918	.70724154	.76598763	.86342728	1.2283018	0	.5658111	Biology
Not applicable(previously reported or irrelevant)	Novel(not previously reported)	Improvement on previous papers	.046107054	.15092117	.22361684	.29667348	.37846869	.47606647	.57309216	.64335632	.69342625	.73346698	.7682457	.80024022	.83094341	.86146265	.89269412	.92553401	.96059173	.99816704	1.0391774	1.0861394	1.1467334	1.2378018	1.5018487	0	.72746885	Medicine
Improvement on previous papers	Novel(not previously reported)	Novel(not previously reported)	.045218945	.15683597	.25199145	.35441172	.45206606	.52463305	.57305539	.6070801	.63416052	.6577003	.67938793	.70016801	.72059941	.74108207	.76200813	.78385609	.80712754	.83263838	.86155367	.89640415	.94441557	1.0228416	1.3083276	0	.89901155	Biology
Novel(not previously reported)	Improvement on previous papers	Improvement on previous papers	.046902537	.13217956	.16842365	.1965577	.22114229	.24568963	.27190322	.30056071	.33192217	.36616319	.40329498	.44333112	.48644608	.53265309	.58178407	.63292456	.68525755	.73848695	.79379737	.85350358	.92665446	1.0343761	1.3889899	0	.43511862	Chemistry
Novel(not previously reported)	Novel(not previously reported)	Novel(not previously reported)	.084232628	.29419339	.37785679	.44737065	.51403642	.57305366	.61958236	.6539138	.68003416	.70153469	.72053611	.73814189	.75498533	.77161688	.78830373	.80550504	.82363182	.84325862	.86539322	.89206129	.9291845	.99205261	1.2387671	0	.8279658	Chemistry
Improvement on previous papers	Novel(not previously reported)	Novel(not previously reported)	.041505218	.096369982	.1316095	.16456372	.19596243	.2267856	.25742507	.2879315	.3183825	.34864277	.37878799	.40892673	.43911725	.46962523	.50077415	.5329873	.5669806	.60378587	.64508903	.69448203	.76227951	.87758499	1.2704546	1	.33052212	Engineering
Novel(not previously reported)	Novel(not previously reported)	Novel(not previously reported)	.048171878	.1708442	.2341401	.28527266	.32795608	.36655587	.40217012	.43417871	.46288109	.49032319	.51877201	.55148357	.59188688	.64062381	.69342017	.74590611	.79523081	.84150314	.88666546	.93469304	.99588633	1.0961649	1.4111552	0	.70518446	Chemistry
Novel(not previously reported)	Novel(not previously reported)	Novel(not previously reported)	.097221494	.27567583	.33674371	.37679344	.40810072	.43581969	.46116275	.48449391	.5059793	.52611148	.54536176	.56417286	.58291841	.60195589	.62162656	.64236385	.66469228	.68959868	.71894801	.75646949	.812473	.90982896	1.1713295	0	.8632673	Biology
Novel(not previously reported)	Improvement on previous papers	Improvement on previous papers	.069957435	.17018229	.22033048	.25446188	.28116608	.30473006	.32690448	.34860301	.37060881	.3939355	.41991931	.45088726	.48977137	.53779602	.59070033	.64225292	.69068164	.73686838	.78282583	.83187437	.8928178	.98851413	1.3834554	0	.47894192	Chemistry
Improvement on previous papers	Improvement on previous papers	Improvement on previous papers	.044002831	.14018148	.18179578	.2137863	.24145031	.26747072	.2931444	.32003427	.34957486	.38298017	.42068821	.46199411	.50573647	.5508818	.59671915	.64269447	.68899888	.73609674	.78526384	.83989763	.909293	1.0124201	1.3701423	1	.57332337	Physics
Improvement on previous papers	Novel(not previously reported)	Novel(not previously reported)	.096922457	.2716316	.34689271	.38486052	.41242278	.43632579	.45845282	.47969371	.50042951	.52092081	.54142278	.56209326	.58319741	.60493886	.62762535	.65161896	.67748773	.70590973	.73829198	.77762449	.83277059	.9274025	1.2394898	0	1.1771533	Medicine
Not applicable(previously reported or irrelevant)	Novel(not previously reported)	Improvement on previous papers	.036051691	.13407063	.21935529	.32200754	.42308736	.51521808	.59918731	.66917205	.72479749	.76990175	.8079865	.84135193	.87170631	.90016186	.92763871	.95497936	.98278487	1.0120208	1.0439581	1.081182	1.1311569	1.2125214	1.465493	0	.75473946	Medicine
Not applicable(previously reported or irrelevant)	Novel(not previously reported)	Improvement on previous papers	.088614047	.27520275	.36617136	.42892444	.48056036	.52489722	.56209695	.59460485	.62447083	.65307492	.68115664	.70915401	.73736185	.76610243	.79570836	.82614052	.85753536	.89047736	.92620051	.96765357	1.0232404	1.1113963	1.3369132	0	1.0666066	Biology
Improvement on previous papers	Improvement on previous papers	Improvement on previous papers	.036358058	.14387339	.20296657	.2537576	.30017525	.34365696	.38311225	.41886497	.45176142	.48296303	.51363152	.54534268	.57975858	.61834645	.66078806	.70489848	.74853826	.79094982	.83373553	.8807472	.94310576	1.0509477	1.4359061	0	.38393831	Chemistry
Novel(not previously reported)	Not applicable(previously reported or irrelevant)	Improvement on previous papers	.092310429	.26258254	.33272159	.36881101	.39221901	.41124761	.42848694	.44505924	.46161354	.47864419	.49659616	.51594394	.53723681	.56097078	.58777279	.61814761	.65281963	.69277799	.73952436	.79516244	.86568373	.96419126	1.2821233	1	1.2306418	Chemistry
Novel(not previously reported)	Not applicable(previously reported or irrelevant)	Improvement on previous papers	.029159963	.080750167	.12067896	.15831006	.19662672	.23737603	.27915353	.32047081	.36030763	.39814699	.43431896	.46925086	.50382745	.53878987	.57497281	.6128608	.65315336	.69625795	.74318707	.79711628	.86742032	.97706282	1.3367035	0	.56908172	Physics
Improvement on previous papers	Improvement on previous papers	Novel(not previously reported)	.067248702	.22542161	.3007704	.34808648	.38088012	.40691447	.42981428	.45168418	.47410977	.49823695	.52523583	.5559237	.59060705	.62905419	.67092574	.71624452	.76580632	.82094407	.88337028	.95345736	1.0354801	1.1400086	1.4309856	0	.57653457	Chemistry
Novel(not previously reported)	Novel(not previously reported)	Novel(not previously reported)	.066799998	.15747261	.20204717	.2329362	.2585004	.28283215	.30765867	.33453578	.36549217	.40301228	.44832772	.4992187	.55280757	.60742235	.66122049	.71319062	.76320106	.8115418	.85974723	.91126871	.97484237	1.0736647	1.4304616	0	.64391744	Chemistry
Novel(not previously reported)	Novel(not previously reported)	Novel(not previously reported)	.038994133	.11852187	.17980766	.23054379	.27200538	.30891865	.34308541	.37551862	.40675443	.43726307	.46741378	.49747235	.52760875	.55805814	.58901113	.62091601	.65425634	.69015539	.73041451	.77909702	.84822452	.97103608	1.3391811	0	.74952948	Biology
Novel(not previously reported)	Novel(not previously reported)	Novel(not previously reported)	.041627944	.14675981	.20177549	.24627239	.2877546	.32761139	.36365074	.39526737	.42429352	.45321065	.48458916	.52142727	.56560451	.61668587	.67332137	.73261583	.78968477	.84258819	.89312828	.94554508	1.0090828	1.1057051	1.4646496	0	.7303313	Chemistry
Novel(not previously reported)	Improvement on previous papers	Improvement on previous papers	.04693377	.15629637	.2277717	.28211987	.32754076	.36964869	.40914828	.44567502	.47933686	.51147234	.54535943	.58486235	.63238806	.68592572	.74124074	.79565036	.84799272	.89818048	.94766688	.99994993	1.0634892	1.154568	1.4527924	0	.52063918	Chemistry
Improvement on previous papers	Improvement on previous papers	Novel(not previously reported)	.047660887	.16229606	.22326398	.2703613	.31185603	.35000682	.38544637	.4198004	.45489353	.49189639	.53190875	.57530993	.62143362	.66971314	.72090447	.77426004	.82788658	.88033623	.93256289	.987342	1.0521033	1.1436471	1.4728801	0	.61077237	Chemistry
Improvement on previous papers	Not applicable(previously reported or irrelevant)	Improvement on previous papers	.047062278	.22191548	.30355591	.35080981	.38395143	.41160303	.4368459	.46122253	.48584098	.51147121	.53878587	.56806827	.59889984	.63063484	.66286945	.6957103	.73003477	.76741827	.81062198	.86401051	.93524367	1.0365068	1.3368194	0	.67570722	Physics
Novel(not previously reported)	Not applicable(previously reported or irrelevant)	Not applicable(previously reported or irrelevant)	.030385554	.18458676	.25176233	.30306411	.34837306	.39195043	.43269289	.46983749	.50474811	.53928554	.57559526	.61577147	.66086805	.70880795	.75685346	.80318666	.84750462	.89047432	.9339686	.98233634	1.0474622	1.1592883	1.4843755	0	.62263936	Chemistry
Novel(not previously reported)	Novel(not previously reported)	Novel(not previously reported)	.0451262	.12087321	.17931789	.24725068	.32027566	.38492429	.43955165	.48734844	.52998996	.56838572	.60364181	.636572	.66798043	.69857788	.72893631	.75977951	.79190791	.82613254	.86386359	.90816814	.96855074	1.0694025	1.3880608	0	.81253612	Medicine
Improvement on previous papers	Improvement on previous papers	Novel(not previously reported)	.051754177	.16623133	.21730709	.25015259	.27619284	.30007273	.32331407	.34658033	.37042505	.39512843	.4208324	.4476707	.4757396	.50506771	.53564036	.567855	.60209453	.63911855	.68040848	.72945464	.79684639	.90917957	1.3269331	0	.43777537	Engineering
Novel(not previously reported)	Novel(not previously reported)	Novel(not previously reported)	.046248853	.17097461	.28023082	.39907968	.51390254	.60392892	.66425145	.70419681	.73442972	.75979155	.78253883	.80385369	.82432181	.84443593	.86461139	.88527679	.90694296	.93045044	.95694351	.98916161	1.0353417	1.117195	1.4005647	0	1.1025716	Biology
Novel(not previously reported)	Novel(not previously reported)	Novel(not previously reported)	.086050034	.22929883	.32715374	.39687574	.44858778	.48916906	.5207895	.54694617	.57065666	.59423947	.61982501	.64913678	.68311191	.72104013	.76204026	.80590665	.85285962	.90335566	.95780933	1.0164082	1.0834317	1.1677092	1.4103639	0	1.0526164	Chemistry
Novel(not previously reported)			.029547989	.092857957	.12853205	.15871245	.18843007	.22099602	.25710809	.29558718	.33482432	.3735894	.41176504	.44972742	.48822594	.52830511	.57025093	.61415803	.65997231	.70805544	.75944924	.81712753	.89005214	1.0010235	1.360342	0	.25601387	Physics
Improvement on previous papers	Improvement on previous papers	Improvement on previous papers	.06261313	.2025125	.26327336	.29936957	.32445019	.34487033	.36341965	.38169307	.40087914	.42225116	.4474898	.47895324	.51856542	.56485283	.6151005	.66708195	.71887887	.7694698	.81969774	.87260067	.93787521	1.0408515	1.3775104	0	1.0108609	Chemistry
Novel(not previously reported)	Novel(not previously reported)	Novel(not previously reported)	.078449428	.24672157	.39404684	.47691053	.5354954	.58166629	.61876786	.64829516	.67246008	.69336343	.71265602	.73153257	.75102466	.77219737	.79613268	.82398361	.8567121	.8946231	.93581879	.97871816	1.0280824	1.0955167	1.3301113	0	.63706052	Chemistry
Improvement on previous papers	Novel(not previously reported)	Novel(not previously reported)	.052179694	.16173542	.21626812	.25283784	.28204447	.30982226	.33880985	.37019104	.40403467	.43986261	.47738123	.51643157	.5574075	.60061318	.64630193	.69451392	.74547124	.79944062	.85748476	.9226023	1.0044155	1.1205262	1.4078424	0	.30630416	Physics
Novel(not previously reported)	Not applicable(previously reported or irrelevant)	Improvement on previous papers	.072163165	.29001063	.37937552	.42555124	.4538523	.47615325	.49590611	.51449561	.53256315	.55044532	.56828249	.58618844	.6043303	.62287796	.64209414	.66228175	.68405771	.7082991	.73652941	.77181655	.82288492	.9103719	1.1617966	0	.97159952	Biology
Novel(not previously reported)	Improvement on previous papers	Improvement on previous papers	.074624598	.18564671	.24347448	.29366857	.33918065	.38223207	.42346501	.46276605	.49963927	.53410304	.56808281	.60432136	.64557981	.69271654	.74388099	.79649639	.8473745	.89488035	.94091094	.98889291	1.0470469	1.1325982	1.4391309	0	.75302386	Chemistry
Novel(not previously reported)	Improvement on previous papers	Novel(not previously reported)	.07505089	.21409923	.2839154	.33249861	.36876416	.39896184	.42579347	.45061946	.47425646	.49726427	.52013743	.54328501	.56697774	.59160531	.61758935	.64543796	.67568362	.70924294	.74769926	.79467869	.86044872	.96918911	1.270018	0	.72107899	Biology
Improvement on previous papers	Improvement on previous papers	Improvement on previous papers	.039611101	.12177151	.16272986	.19738829	.22906131	.25948197	.28929812	.31908619	.34931546	.38029402	.41211987	.44447351	.47729081	.51042831	.54395151	.57841396	.61445737	.65346289	.69779032	.75201696	.82917988	.96450281	1.3594743	0	.30405551
Novel(not previously reported)	Novel(not previously reported)	Novel(not previously reported)	.086702287	.23814642	.30640471	.35409647	.39242566	.42676377	.45966315	.4922418	.52553868	.56155348	.60229355	.64733452	.69328123	.73789728	.78196728	.82614672	.87006396	.91337258	.956788	1.0030798	1.0590677	1.1394075	1.4308327	0	.56076288	Chemistry
Improvement on previous papers	Not applicable(previously reported or irrelevant)	Not applicable(previously reported or irrelevant)	.060020506	.16540098	.21710151	.25838852	.29306495	.32475328	.3549335	.3842786	.41328436	.44234592	.47177953	.50176007	.53242791	.56392574	.59642822	.63024867	.66607022	.70489764	.74867463	.80126941	.87326711	.99153227	1.3354495	0	.67990446
Novel(not previously reported)	Novel(not previously reported)	Novel(not previously reported)	.12113893	.37664968	.45385766	.5076223	.54813892	.58071959	.60749102	.63016963	.65007472	.66848671	.68635416	.70446455	.72359383	.74438471	.76746118	.79329503	.82204926	.85411716	.89011681	.93230951	.98740405	1.0686527	1.3278404	0	.92568815	Chemistry
Improvement on previous papers	Novel(not previously reported)	Novel(not previously reported)	.068840802	.20440567	.27749133	.32382882	.35400051	.37806803	.39959925	.42015755	.4405489	.4612577	.48271102	.50514162	.52879238	.55391461	.58066237	.60912848	.63964665	.6725952	.70903707	.75152761	.80782974	.89812595	1.3014435	0	.83553565	Biology
Novel(not previously reported)	Novel(not previously reported)	Novel(not previously reported)	.043249905	.15675175	.21889746	.26552278	.30273896	.33602822	.36722398	.39703578	.42634356	.45691454	.49187005	.53525329	.58873856	.64698374	.70460403	.76044506	.8142361	.86544645	.91523695	.96733236	1.0310642	1.1286711	1.4379549	0	.76408446	Engineering
Improvement on previous papers	Novel(not previously reported)	Novel(not previously reported)	.031772554	.084250569	.12272102	.15636951	.18860316	.22271127	.25918823	.2970922	.33515608	.37260139	.40949023	.44660741	.48491645	.52549088	.56859922	.61405694	.6610806	.70934975	.75979465	.81500953	.88401276	.98799652	1.3613942	0	.33027148	Physics
Novel(not previously reported)	Novel(not previously reported)	Novel(not previously reported)	.032413304	.089215338	.14564252	.19544768	.23912609	.2795856	.31769079	.35388815	.38840324	.42173922	.45406222	.48571748	.51703191	.54820049	.57962877	.61183381	.64548528	.68174601	.72258824	.77208197	.84234738	.96691668	1.3549283	0	.35515177	Physics
Novel(not previously reported)	Novel(not previously reported)	Novel(not previously reported)	.060105026	.21130031	.35583872	.50214744	.64022106	.74364096	.80903625	.85152864	.88174802	.90550888	.92582774	.9441722	.96147931	.97829205	.99510974	1.0123551	1.0304642	1.0500131	1.0719348	1.0979555	1.1332121	1.1899629	1.3741862	0	.88521332	Medicine
Improvement on previous papers	Novel(not previously reported)	Novel(not previously reported)	.038465083	.17178231	.23301262	.27730888	.31235361	.34361875	.37279761	.40082967	.42902702	.45978487	.49555308	.53750145	.5842104	.63392758	.68508947	.73602533	.78584743	.83461195	.88337594	.93507659	.99780691	1.0895438	1.40906	0	.53997183	Chemistry
Novel(not previously reported)	Novel(not previously reported)	Novel(not previously reported)	.057486832	.20453197	.25951397	.28960693	.31250685	.33325899	.35381663	.3751449	.39781541	.42224121	.44874209	.47777069	.50985026	.54568869	.58629543	.63223082	.68376517	.74031138	.80182135	.86987329	.9530102	1.0691695	1.3841324	1	1.0293659	Chemistry
Improvement on previous papers	Improvement on previous papers	Not applicable(previously reported or irrelevant)	.031432629	.12345403	.19676179	.26391906	.32520765	.38356262	.43713635	.48501325	.52843165	.56914544	.60755575	.64410412	.67929304	.71392983	.74895555	.78524822	.82389009	.86615002	.91356915	.96913719	1.0403069	1.1399701	1.4178565	0	.43196726	Medicine
Novel(not previously reported)	Novel(not previously reported)	Novel(not previously reported)	.088487566	.34924811	.44811368	.50389671	.55094087	.59517771	.63490689	.66872853	.69744766	.72221577	.7441532	.76386642	.78204805	.79905248	.81538224	.83150709	.84801668	.86558676	.88534486	.90962571	.94453615	1.0058678	1.2894156	0	.71669567	Biology
Improvement on previous papers	Improvement on previous papers	Improvement on previous papers	.034873247	.11530608	.16251665	.20223266	.23798281	.27153105	.30344141	.33412009	.36390096	.39305532	.42170095	.45006102	.47832304	.50684607	.53616726	.56659341	.59910071	.6347236	.67547768	.72498775	.79382527	.91018206	1.2657043	0	.66054356	Chemistry
Not applicable(previously reported or irrelevant)	Novel(not previously reported)	Novel(not previously reported)	.049082518	.1654247	.26950997	.38347906	.49031961	.57011163	.62503868	.66247308	.6907087	.71418703	.73511696	.75473672	.77380031	.79291415	.8125661	.83330578	.85582662	.88099205	.91030729	.94639826	.99627095	1.0735519	1.3334686	0	.8997311	Biology
Improvement on previous papers	Improvement on previous papers	Improvement on previous papers	.084327281	.23298436	.29094589	.33024955	.36149013	.38880336	.41334903	.43582326	.45692581	.47732145	.49782908	.51931667	.54277354	.5691883	.59932816	.63322479	.67030674	.710379	.75345266	.80206704	.86550814	.97206336	1.3655063	0	1.1192987	Chemistry
Improvement on previous papers	Improvement on previous papers	Novel(not previously reported)	.039430201	.10974598	.14491278	.17208624	.1967898	.22212881	.24939716	.27907592	.31098986	.34504104	.38145232	.42082554	.46390229	.51102257	.56179249	.61510968	.6699	.72576433	.78334105	.84529233	.92124593	1.0318336	1.3903842	0	.60765958	Chemistry
Improvement on previous papers	Novel(not previously reported)	Novel(not previously reported)	.048865974	.18741608	.31160486	.42230999	.52037382	.60058606	.66039979	.70491886	.73911369	.76715308	.79157323	.81392545	.83522499	.85609186	.87697589	.89834851	.92069662	.94470322	.9716205	1.0040329	1.0493906	1.1254601	1.3755507	0	.62733078	Biology
Not applicable(previously reported or irrelevant)	Novel(not previously reported)	Novel(not previously reported)	.092181325	.21319962	.2590723	.2886284	.31254077	.33497363	.35740829	.38069797	.40552658	.43229455	.46148121	.49327624	.52750069	.56307942	.59908128	.63465083	.66998398	.7057333	.74309027	.7848205	.83855623	.92318225	1.2912972	0	1.0951842	Biology
Novel(not previously reported)	Improvement on previous papers	Improvement on previous papers	.063777268	.15904582	.21829826	.26699728	.30820119	.34591365	.38181251	.41660398	.45052785	.48445874	.52136302	.56641549	.62309486	.68708622	.75118852	.81283975	.870399	.92372	.97476816	1.027301	1.0910305	1.1881735	1.5019834	0	.79760474	Chemistry
Improvement on previous papers	Improvement on previous papers	Novel(not previously reported)	.046725273	.16593426	.21352112	.24506927	.27088851	.29505998	.31843084	.34134066	.36396772	.38658363	.40947211	.43309706	.45782101	.48409665	.5124073	.54300892	.57645583	.6135428	.65582621	.70697153	.77749652	.893583	1.2639449	0	.66691601	Engineering
Not applicable(previously reported or irrelevant)	Improvement on previous papers	Novel(not previously reported)	.12028742	.30737662	.38533437	.4307012	.46234953	.48766351	.50924969	.52838492	.54595602	.56255847	.57871282	.59484357	.61144239	.62906212	.64845371	.670614	.69712859	.73006403	.77144897	.82227975	.88581538	.9743194	1.2883354	0	1.0596391
Improvement on previous papers	Improvement on previous papers	Improvement on previous papers	.074353635	.24446797	.31969011	.35999399	.38895631	.41426051	.43847096	.46267784	.48757434	.51344043	.54055011	.56908232	.59938276	.63202417	.66801834	.70876729	.75641155	.81366491	.88271528	.96476024	1.0647359	1.1947711	1.4812759	0	.81185973	Biology
Improvement on previous papers	Novel(not previously reported)	Novel(not previously reported)	.043175399	.13468283	.17197675	.1981591	.22218108	.24819028	.27769589	.31029147	.34435207	.37822223	.41136307	.44402957	.47687119	.51039422	.54515159	.5814544	.61972594	.66046178	.70503676	.75645924	.82547176	.94082361	1.3206956	0	.55411065	Physics
Improvement on previous papers	Novel(not previously reported)	Improvement on previous papers	.054500401	.15400749	.20726776	.25179142	.29433715	.33692294	.37515259	.40770245	.43701094	.46586168	.49684864	.53248614	.57408726	.62048066	.66949159	.71870589	.76591343	.8104353	.85393637	.90021181	.95869094	1.0537251	1.3977232	0	.82055283	Chemistry
Novel(not previously reported)	Novel(not previously reported)	Novel(not previously reported)	.074234068	.16549659	.19589233	.21691638	.23548633	.25448602	.27503479	.29769146	.32267332	.34996444	.37989259	.41291678	.44968635	.49089259	.53642988	.58495694	.63483542	.68513358	.73684645	.79319751	.86332715	.97114676	1.3500638	0	.82196903	Chemistry
Novel(not previously reported)	Not applicable(previously reported or irrelevant)	Improvement on previous papers	.035678148	.10934275	.17840779	.23197252	.27403182	.31093603	.34517437	.37792516	.40985185	.44141883	.4729107	.50458521	.53646237	.5686599	.60129058	.63469952	.66946864	.70643318	.74748695	.7964009	.86473608	.98485386	1.3506315	0	.88524562
Improvement on previous papers	Not applicable(previously reported or irrelevant)	Novel(not previously reported)	.034809709	.14559621	.22738785	.30915087	.39359915	.46728516	.52619481	.57575727	.61850238	.65578693	.68908578	.71982503	.74942678	.77897406	.80931002	.84107006	.87467933	.91064548	.9498564	.99512905	1.0551391	1.1513722	1.4493772	0	.82676268	Medicine
Novel(not previously reported)	Improvement on previous papers	Novel(not previously reported)	.041335583	.14525521	.19442451	.22747248	.25446171	.28034306	.30724841	.33602697	.36657816	.39836556	.4310413	.46429574	.49785405	.53167021	.56576061	.60028994	.63561994	.6723814	.71214461	.75786078	.81850547	.91879153	1.2866802	0	.41852343	Physics
Improvement on previous papers	Novel(not previously reported)	Not applicable(previously reported or irrelevant)	.040846944	.20433414	.2624349	.29117012	.31180954	.32950503	.34603453	.36240578	.37943822	.39784336	.41846263	.44201952	.46906662	.49958205	.53306472	.56852525	.60521418	.64368683	.6851849	.73325741	.79922003	.90957654	1.2577723	0	.39590895	Physics
Improvement on previous papers	Not applicable(previously reported or irrelevant)	Improvement on previous papers	.070201635	.28343999	.38045293	.45538515	.50568908	.53879607	.56267452	.58203518	.59889042	.61435276	.62909496	.64352727	.65800738	.6728735	.6884312	.70503569	.72308975	.74312538	.76607746	.79395449	.83261037	.89969581	1.258841	0	.92225718	Biology
Not applicable(previously reported or irrelevant)	Improvement on previous papers	Improvement on previous papers	.036011636	.13385439	.1942203	.26022345	.3388865	.40933013	.46349406	.50717509	.54360652	.57493818	.60306346	.62941968	.65519178	.68110329	.70790458	.73621929	.7664845	.79912639	.83529949	.8772819	.93351793	1.0258967	1.3395177	0	.7344588	Biology
Not applicable(previously reported or irrelevant)	Novel(not previously reported)	Improvement on previous papers	.062296629	.16645551	.22852194	.26764452	.29868019	.32654327	.35278034	.37816364	.40319866	.42815661	.45336294	.4790988	.50541198	.53234398	.56002361	.58864439	.61854863	.65053099	.68601131	.72819853	.78689688	.88973242	1.2668281	0	.56690121
Novel(not previously reported)	Improvement on previous papers	Improvement on previous papers	.034711123	.10184258	.15375757	.20167404	.24438077	.28370368	.3200295	.35397702	.3862468	.41749418	.44824588	.47884846	.50965828	.5408386	.57275319	.60569566	.64021605	.67749327	.71957839	.7709567	.84553659	.97624642	1.3566164	0	.64656174
Improvement on previous papers	Novel(not previously reported)	Improvement on previous papers	.040128767	.15739816	.23141706	.31111777	.39659125	.47504956	.5402084	.59322166	.63630253	.67195773	.70244157	.72944105	.75437248	.77813959	.80161905	.8254621	.8504895	.8776831	.90840405	.94535059	.9965905	1.0810062	1.3539484	0	.73248768	Medicine
Novel(not previously reported)	Novel(not previously reported)	Not applicable(previously reported or irrelevant)	.054534018	.18042666	.25679898	.32383138	.38914919	.4499833	.50161308	.54514343	.5825296	.61486506	.64314854	.66854525	.69212878	.71466666	.73708045	.76005363	.78464115	.81193936	.843611	.88294548	.93877107	1.0313106	1.3276888	0	.96724731	Medicine
Improvement on previous papers	Improvement on previous papers	Improvement on previous papers	.059140623	.15786946	.21019107	.2614029	.31946695	.37879908	.42843384	.46803874	.50062621	.52881658	.55461144	.57930964	.60380882	.62895602	.65535653	.68370104	.71452475	.74841249	.7867372	.83250076	.89519167	.99928135	1.3093785	0	.76067185	Medicine
Novel(not previously reported)	Improvement on previous papers	Improvement on previous papers	.071477711	.24817479	.34647804	.40831143	.45091236	.48452157	.51294553	.53807783	.56102812	.58258903	.60321409	.62325191	.6430341	.66274071	.68253016	.70268333	.72354138	.74568391	.77027178	.79992336	.84206069	.91751921	1.2224441	0	1.1703765	Biology
Improvement on previous papers	Not applicable(previously reported or irrelevant)	Improvement on previous papers	.040903032	.15544629	.21341568	.24749082	.27193958	.2935397	.31513709	.33849752	.36523503	.39695925	.43480557	.47868502	.52660817	.57719791	.62919116	.6809696	.73173779	.7813307	.8308937	.88317579	.94645184	1.0400259	1.4168575	0	.49328488	Chemistry
Novel(not previously reported)	Novel(not previously reported)	Novel(not previously reported)	.046108425	.15567958	.19812793	.22432977	.24627328	.26869279	.29392141	.32286847	.35508341	.38937664	.42452943	.45990562	.49539059	.5312537	.56783462	.60578787	.64583653	.68869722	.73548383	.78920949	.85903341	.96807361	1.3264798	0	.49185902	Physics
Improvement on previous papers	Improvement on previous papers	Improvement on previous papers	.057484925	.18683201	.24568123	.27709115	.29962677	.31953233	.33899462	.35933113	.38161045	.40663886	.43503648	.4673171	.50375855	.54470199	.59046972	.64124405	.69650495	.75551021	.81903565	.88959914	.97569829	1.0917213	1.3862954	0	.86485577	Chemistry
Improvement on previous papers	Not applicable(previously reported or irrelevant)	Improvement on previous papers	.034141958	.18641758	.28055984	.32682377	.35716403	.38196743	.40431708	.42543018	.44603908	.46657491	.4873333	.50855535	.53034711	.55295253	.57662129	.60168993	.6287576	.65861589	.69280112	.73411661	.79163688	.89032316	1.2186148	0	.72283673	Biology
Novel(not previously reported)	Novel(not previously reported)	Novel(not previously reported)	.040072501	.15043777	.22097105	.29236895	.37115389	.44253355	.49971563	.54719388	.58804977	.62374568	.65561998	.68485051	.71242762	.73921752	.76587367	.79296374	.82114393	.85138869	.8849839	.92459774	.9784717	1.0684313	1.3703589	0	.60285324
Novel(not previously reported)	Novel(not previously reported)	Improvement on previous papers	.042136908	.17063248	.25012475	.31507498	.37156564	.42501539	.47554272	.52176654	.562626	.59948617	.63480377	.67205191	.71419072	.76160538	.81247103	.86466855	.91656715	.96709102	1.0173537	1.0700573	1.1323522	1.2201051	1.5097969	1	.56123626	Chemistry
Novel(not previously reported)	Novel(not previously reported)	Novel(not previously reported)	.058449507	.18673265	.25303489	.29691631	.33054888	.35935199	.38546395	.41095465	.43799525	.46916384	.50690317	.55165815	.60025549	.64894426	.69703782	.74543816	.79506099	.84706903	.9026987	.96428269	1.0382314	1.1373444	1.4400961	0	.73732358	Chemistry
Improvement on previous papers	Not applicable(previously reported or irrelevant)	Novel(not previously reported)	.049916267	.13600183	.19048482	.23277241	.26732838	.29808474	.32682586	.35447872	.38158107	.40860736	.43580323	.46336824	.49138802	.52007884	.54966915	.58038318	.61278462	.64774698	.68689787	.73381954	.79919493	.91213906	1.2928563	0	.98533529	Biology
Not applicable(previously reported or irrelevant)	Not applicable(previously reported or irrelevant)	Improvement on previous papers	.038838625	.13735324	.17483038	.20186031	.22601748	.25107312	.27819937	.30742049	.33780313	.36850232	.39909011	.42967272	.46035606	.4914996	.52354705	.5570941	.59275103	.63170707	.67585945	.72987324	.80748427	.94015837	1.3058041	0	.28039509	Physics
Novel(not previously reported)	Novel(not previously reported)	Improvement on previous papers	.063021958	.23040229	.29990113	.3487851	.38752431	.42025989	.44793355	.47168118	.49306434	.51352286	.53453523	.55779541	.58568263	.62113249	.66601324	.71757644	.76971173	.81975901	.86888152	.9204036	.98281491	1.0745773	1.3897076	0	.79486471	Chemistry
Improvement on previous papers	Improvement on previous papers	Improvement on previous papers	.034606874	.11249435	.14995313	.18125105	.21008003	.23863727	.26729602	.29610014	.32502371	.35388863	.38284254	.41181868	.44089013	.47029686	.5004158	.53156197	.56433582	.59965384	.63909978	.68589842	.74992645	.8575744	1.2797867	0	.37969863	Engineering
Novel(not previously reported)	Not applicable(previously reported or irrelevant)	Novel(not previously reported)	.028840721	.10388398	.15787989	.20716298	.2491104	.2867617	.32231581	.35681766	.39071077	.42384398	.45626026	.48811537	.51960945	.55116057	.58333886	.61683434	.65230632	.69074178	.73369151	.7839821	.85076582	.95859337	1.3193161	0	.19863153	Physics
Not applicable(previously reported or irrelevant)	Novel(not previously reported)	Improvement on previous papers	.036930084	.10785896	.15364027	.19069636	.22356272	.25671482	.29205763	.32959092	.36773443	.40522635	.44191206	.47861946	.51624978	.55558896	.59667087	.63894069	.68189836	.72571766	.77170348	.82329321	.89009368	.99670517	1.3397628	0	.38880616	Physics
Improvement on previous papers	Novel(not previously reported)	Novel(not previously reported)	.072840571	.18122071	.27936548	.39117867	.50473285	.59695816	.65957224	.70143425	.73164344	.7560066	.77726126	.79682672	.81551671	.83386505	.8522355	.87112659	.89103454	.91260231	.9369601	.9665823	1.0083654	1.0815593	1.4100142	0	.66641212	Biology
Improvement on previous papers	Not applicable(previously reported or irrelevant)	Novel(not previously reported)	.033330679	.086488247	.12378973	.15676433	.18933707	.22419542	.26105738	.29861706	.33573538	.37164885	.40625554	.44021821	.47433108	.50941336	.54625684	.58517802	.62641215	.67033958	.71788281	.77200997	.84137642	.94871199	1.3264722	0	.79506564	Physics
Novel(not previously reported)	Improvement on previous papers	Improvement on previous papers	.055074692	.22456455	.35020328	.4105441	.44729108	.47172397	.49097222	.50842774	.52585536	.54446828	.56526029	.58898044	.61603141	.64602363	.67837083	.71243751	.74814939	.78563058	.8257466	.87033021	.92554289	1.0043498	1.2936735	0	1.0380409	Chemistry
Novel(not previously reported)	Novel(not previously reported)	Improvement on previous papers	.066197932	.26497626	.3655833	.45565271	.53842694	.60558558	.65442121	.68879205	.7148549	.73624337	.7549088	.77200294	.7882266	.80411017	.82004046	.8365342	.85410798	.87361073	.8964389	.92541951	.9681251	1.0417327	1.2658645	0	1.0708236	Biology
Novel(not previously reported)	Novel(not previously reported)	Novel(not previously reported)	.085583389	.27279937	.37929463	.44379598	.48838937	.52441794	.55564928	.58383143	.60967726	.63358641	.65596056	.67705512	.69720972	.71679604	.73606914	.75555021	.77582556	.79795671	.82352018	.85600412	.9063713	1.0128235	1.3510785	0	.85329831	Biology
Improvement on previous papers	Improvement on previous papers	Novel(not previously reported)	.0585078	.17234939	.22402531	.26465476	.30026305	.33297056	.36250561	.38930774	.41464299	.44034219	.46860749	.50168383	.54100299	.58619642	.63641346	.6897614	.74379319	.79769892	.85300601	.91297174	.98601788	1.0860095	1.3995777	0	.75937378	Chemistry
Improvement on previous papers	Improvement on previous papers	Improvement on previous papers	.05571419	.1951828	.29008383	.34964424	.38858259	.41796589	.44176745	.46230745	.48084313	.4981063	.51471221	.53108251	.54756773	.56447399	.58223557	.60127163	.62224007	.6460712	.67446744	.71105909	.76632118	.86636949	1.2698874	0	.76403451	Biology
Novel(not previously reported)	Novel(not previously reported)	Novel(not previously reported)	.05857271	.16067815	.2167387	.2548328	.28383768	.30901951	.3326115	.35640037	.38222581	.41169131	.44637764	.48722976	.53476286	.58822548	.64555824	.70399117	.76172644	.81824434	.87431419	.933254	1.0042498	1.104733	1.43814	0	.48283696	Chemistry
Novel(not previously reported)	Improvement on previous papers	Improvement on previous papers	.082604229	.25035042	.32173544	.36769825	.40126348	.42823613	.45065993	.47002196	.48740023	.50362718	.51935124	.53508383	.55130625	.56854606	.58740205	.60870087	.63359249	.6639359	.70268226	.75425017	.82616353	.92841482	1.2717124	0	.92619276	Biology
Improvement on previous papers	Novel(not previously reported)	Improvement on previous papers	.043024302	.14622927	.19185382	.22683454	.25807989	.28967136	.3228752	.3576448	.39435953	.43438315	.47971201	.53012657	.5838201	.63908124	.69453102	.7480973	.79847282	.84650248	.89437163	.94611526	1.0118692	1.1172283	1.464216	0	.73115015	Chemistry
Improvement on previous papers	Improvement on previous papers	Improvement on previous papers	.078125834	.34690827	.42521578	.46521914	.49205583	.51506799	.5373131	.56025577	.58472049	.61130297	.64043581	.67218029	.70498526	.73689616	.766783	.79493654	.82215053	.84937584	.87798095	.91056365	.95370281	1.0219629	1.2469107	0	.96119362	Chemistry
Novel(not previously reported)	Not applicable(previously reported or irrelevant)	Novel(not previously reported)	.043606281	.12450403	.22052294	.29159206	.34378874	.38633281	.42308038	.4563303	.48764658	.51793969	.54795659	.57823718	.60917342	.64136529	.67521346	.71124953	.7499463	.79198885	.83841199	.89171189	.96064675	1.0646466	1.3803291	0	.71311045	Medicine
Improvement on previous papers	Improvement on previous papers	Improvement on previous papers	.046243429	.14625973	.22450817	.30235332	.382662	.44865721	.50046086	.54375231	.58145666	.61533654	.64686394	.67708844	.70684683	.7368021	.76767945	.800098	.83447641	.87113065	.91111201	.95716298	1.017763	1.1131711	1.4363945	0	.31385964	Biology
Novel(not previously reported)	Novel(not previously reported)	Improvement on previous papers	.086601317	.37630439	.49515539	.56404746	.61082315	.6471957	.67744786	.70392847	.72800803	.75063646	.7724871	.79388827	.81489408	.83550739	.85572696	.8755905	.89521146	.91502011	.93581706	.959405	.99070215	1.0435345	1.2608916	0	1.0581646	Biology
Improvement on previous papers	Improvement on previous papers	Improvement on previous papers	.04052341	.16509765	.21936888	.26186156	.30030209	.3373552	.37317204	.40824783	.44425511	.48342752	.52877313	.58150303	.63872957	.69777477	.7589398	.82112288	.88068378	.93593633	.98839003	1.0420611	1.1061503	1.200346	1.5376689	0	.7144599	Chemistry
		Novel(not previously reported)	.050279081	.13864315	.18662691	.2203635	.24662036	.27019978	.29321045	.31673455	.34148455	.36791778	.39641953	.42745709	.46174079	.49974471	.54111344	.58454764	.62938315	.67558181	.72388947	.77729064	.84391165	.9423182	1.3130543	0	.5071736	Chemistry
Improvement on previous papers	Improvement on previous papers	Improvement on previous papers	.041354954	.12052941	.17949045	.24427497	.31542182	.39158762	.4598189	.51145887	.5523597	.58769536	.62031031	.65162385	.68254614	.71380103	.74620128	.78039473	.81666243	.85548168	.89741719	.94516379	1.0071129	1.1038231	1.4201157	0	.69743752	Medicine
Not applicable(previously reported or irrelevant)	Novel(not previously reported)	Improvement on previous papers	.067505896	.21288967	.31113374	.38539827	.43504536	.47027659	.4990589	.52465385	.54850519	.57151949	.59412265	.6166333	.63930953	.66243398	.68637168	.71145177	.73818445	.76738811	.80042815	.8401469	.895082	.98571867	1.292578	0	1.0517471	Biology
Improvement on previous papers	Novel(not previously reported)	Novel(not previously reported)	.057695866	.16680068	.22683221	.27292436	.31221956	.3473404	.37916511	.40858126	.43656284	.46446621	.49381202	.52673602	.56583381	.6113711	.65919679	.70497108	.74781883	.78908861	.83117592	.87821281	.94045347	1.0428383	1.3713888	0	.73780304	Chemistry
Not applicable(previously reported or irrelevant)	Not applicable(previously reported or irrelevant)	Novel(not previously reported)	.088636458	.26785731	.36983556	.45300025	.52027005	.5746733	.61980093	.65946126	.69649732	.73266137	.7688235	.80517292	.84078622	.87487739	.90749633	.93920898	.97091061	1.003805	1.0398092	1.0823478	1.1399081	1.2299249	1.4479593	0	.64506066	Medicine
Improvement on previous papers	Improvement on previous papers	Improvement on previous papers	.028244615	.11855537	.18965799	.24946207	.30048555	.34647769	.3883307	.42689794	.46293771	.49711084	.53001368	.56199294	.59341198	.62452793	.65573585	.68742192	.72041678	.75559849	.79477262	.84171993	.90795881	1.0240661	1.3844084	0	.28803116	Physics
Improvement on previous papers	Novel(not previously reported)	Improvement on previous papers	.06651175	.21738321	.29670382	.38273782	.46823531	.54333216	.60424572	.65103704	.68657178	.71432829	.73710835	.7568177	.77473634	.79173994	.80846703	.8255142	.84349728	.86331606	.88628668	.91519499	.95787108	1.0342386	1.3410716	0	.96356642	Biology
Improvement on previous papers	Improvement on previous papers	Improvement on previous papers	.054187357	.14718348	.19447643	.22937739	.25924873	.28818393	.31712162	.34609443	.37571865	.40757954	.44360906	.48506391	.5318647	.58273256	.63533819	.6870808	.7367627	.78453028	.83187211	.88209182	.94371247	1.0382829	1.3886002	0	.63287342	Physics
Improvement on previous papers	Novel(not previously reported)	Novel(not previously reported)	.052652538	.12475884	.16979903	.20800042	.24216217	.27506781	.30764145	.34034491	.37340844	.40678632	.44041759	.47426742	.50848186	.54335165	.57933807	.61725867	.65792239	.7026124	.7530843	.81298339	.89266974	1.0185525	1.3830205	0	.21779513	Physics
Improvement on previous papers	Improvement on previous papers	Improvement on previous papers	.070183933	.18214238	.23494953	.26931936	.29645318	.32153338	.34618556	.37087107	.3958866	.42142165	.44779861	.47517157	.50380623	.53377712	.56529045	.59858716	.63389802	.67173988	.7130698	.76069009	.82393485	.92786735	1.3122159	0	.43974364	Engineering
Not applicable(previously reported or irrelevant)	Improvement on previous papers	Improvement on previous papers	.090423584	.24753004	.33232826	.38698143	.42319614	.45023906	.47214228	.49084371	.50751984	.52290833	.5375092	.55168092	.56571907	.57990527	.59453446	.60996032	.62671304	.64551437	.66770685	.69618279	.74002647	.83045065	1.2483433	0	.643911	Biology
Novel(not previously reported)	Novel(not previously reported)	Novel(not previously reported)	.035751343	.089770794	.12587297	.16222155	.19634289	.23041999	.26515466	.30035537	.33545738	.36978352	.40327156	.43645966	.47007614	.50515687	.54257023	.5828793	.62617695	.67250079	.72245157	.77869582	.85059148	.96184272	1.3338256	0	.18704677	Engineering
Not applicable(previously reported or irrelevant)	Improvement on previous papers	Improvement on previous papers	.054509461	.21363676	.28906149	.32786429	.35687798	.38348836	.40986878	.4366442	.46377683	.49105233	.51839316	.54606175	.57436216	.60357976	.63378602	.66549587	.69937658	.73651183	.77844632	.82780647	.89229316	.98986852	1.2837846	0	.92616522	Biology
Novel(not previously reported)	Improvement on previous papers	Improvement on previous papers	.083651304	.2416262	.2904526	.3269484	.36027604	.39523691	.43125463	.46421927	.49259669	.51746452	.54025084	.5620656	.58370757	.60587871	.62912667	.65412557	.68151641	.71227062	.74784768	.79152453	.85298395	.95493096	1.2878749	0	.81757259	Medicine
Not applicable(previously reported or irrelevant)	Novel(not previously reported)	Novel(not previously reported)	.056552112	.16987038	.25811344	.30832261	.33918893	.36297834	.38350344	.40246469	.42061281	.43849677	.45655447	.47500956	.49417633	.51433945	.53579807	.55884755	.58394492	.61169755	.6434015	.68178952	.73541725	.82804376	1.2941738	0	.577425	Biology
Novel(not previously reported)	Novel(not previously reported)	Novel(not previously reported)	.10388142	.29641891	.36999619	.40578425	.42870569	.44691503	.46274972	.47730774	.49107939	.50437689	.51744151	.5304327	.54352796	.55694711	.5709244	.5857141	.60179889	.61981964	.6410675	.66803384	.70854181	.78796357	1.1906791	0	.99478686	Biology
	Improvement on previous papers		.048275113	.18615794	.25488943	.30962914	.35260433	.38972533	.42406791	.4571799	.49006033	.52312136	.55645025	.59075403	.62631142	.66346955	.70255315	.74382281	.78772783	.83490175	.88649905	.94482148	1.0173461	1.1200265	1.4300349	0	.73242617	Biology
Not applicable(previously reported or irrelevant)	Improvement on previous papers	Novel(not previously reported)	.054353774	.18511027	.24751747	.28634292	.31578529	.34150368	.36555153	.38880068	.41176939	.43485332	.45833975	.48261708	.50787711	.53455269	.56291205	.59338093	.62663019	.6633966	.70551109	.75647628	.82680392	.94107968	1.3191254	0	.85860467
Improvement on previous papers	Novel(not previously reported)	Improvement on previous papers	.03406322	.13440382	.18441862	.21616417	.24201882	.26730102	.29423767	.32393742	.35612988	.38968956	.42427039	.46036893	.49884176	.53999162	.58333242	.62771779	.67274559	.71883368	.76773721	.82382059	.90025616	1.0243691	1.3539571	0	.42648768	Physics
Novel(not previously reported)			.044669688	.19913656	.271155	.32711428	.37479711	.41757518	.45644504	.49191666	.52477103	.55628657	.58815503	.62182134	.65869272	.69865477	.73936331	.7785145	.81583297	.85263336	.89138579	.93602312	.99567163	1.0908151	1.3876858	0	.74694508	Chemistry
Improvement on previous papers	Novel(not previously reported)	Improvement on previous papers	.094184339	.2941795	.39836752	.46414268	.51266813	.55227101	.58668506	.61872947	.65038747	.68276155	.71572095	.74799311	.77860367	.80728132	.83426654	.86007452	.88542849	.91140974	.93953705	.97280484	1.0190943	1.0957353	1.3084272	0	1.1127886	Biology
Not applicable(previously reported or irrelevant)	Not applicable(previously reported or irrelevant)	Improvement on previous papers	.06366533	.22023809	.30098397	.3532725	.39484692	.4348529	.47647953	.51978445	.56231987	.60192508	.63832325	.67203581	.70382547	.73449844	.76511955	.79659343	.83009183	.86687434	.90865171	.95830756	1.0235505	1.1179074	1.3584428	0	1.0810345	Medicine
Novel(not previously reported)	Improvement on previous papers	Improvement on previous papers	.038643181	.17685497	.24779856	.28977239	.32085985	.3480022	.37355304	.39863443	.42430294	.45119011	.48008758	.51117122	.54376268	.57714558	.61091185	.64581382	.6834718	.72681105	.77968717	.84609914	.93307507	1.0536106	1.3559692	0	.43417048	Physics
Novel(not previously reported)	Novel(not previously reported)	Novel(not previously reported)	.053821743	.15677786	.20488775	.24501562	.28261733	.31895262	.35280955	.3837865	.41342139	.44421387	.4794215	.52164114	.5701232	.62190509	.67497671	.72749197	.77766812	.82500476	.87114656	.91955245	.97939306	1.0738442	1.4427714	0	.59462357	Chemistry
Not applicable(previously reported or irrelevant)	Not applicable(previously reported or irrelevant)	Improvement on previous papers	.05445534	.14848882	.22737181	.29256076	.34112835	.38114446	.41701186	.4511115	.48454666	.51757872	.55016237	.58234859	.61418641	.64608985	.67850393	.71220171	.74809653	.78766966	.83278173	.88696063	.960531	1.0715182	1.3466139	0	.65548187	Medicine
Novel(not previously reported)	Improvement on previous papers	Novel(not previously reported)	.027500331	.089384735	.14213902	.18935263	.23045319	.26775748	.30246574	.33555144	.36743826	.39870495	.42956442	.46011639	.49057597	.52113581	.55208611	.58370841	.61666989	.6520499	.69151229	.73874319	.80461812	.91882706	1.306075	0	.36989069	Physics
Novel(not previously reported)	Novel(not previously reported)	Novel(not previously reported)	.083362281	.21971953	.2783879	.31649482	.34507978	.36945766	.39150518	.41208476	.43180597	.45115846	.4706127	.49096429	.51303077	.53803921	.56749785	.60194826	.64098537	.68325144	.72884405	.78148329	.85358965	.9804402	1.3664763	0	.77483201	Chemistry
Improvement on previous papers	Improvement on previous papers	Improvement on previous papers	.052520096	.22303575	.29664314	.34305888	.37738055	.40669906	.43329412	.45836538	.48243982	.50588256	.52899855	.55215085	.57564443	.59993815	.62555623	.65319002	.68382746	.71895278	.76113141	.81435871	.8879112	.99747503	1.2994846	0	.48737925	Biology
Novel(not previously reported)	Not applicable(previously reported or irrelevant)	Novel(not previously reported)	.030411601	.13500106	.17478621	.20446169	.23002195	.25427192	.27814215	.30299133	.33052528	.36267006	.40078264	.44519496	.49524462	.55001926	.60765779	.665492	.72208321	.7772702	.8325429	.89109266	.96153903	1.0623145	1.4220264	0	.80066139	Chemistry
	Novel(not previously reported)		.073414505	.23044062	.35058999	.4756456	.58573866	.65856194	.70409775	.7361716	.76144767	.78300369	.80240494	.82061136	.83832657	.85611081	.87454599	.89415324	.91562653	.93990546	.96834224	1.0031191	1.0501847	1.121453	1.3689871	0	1.1097298	Biology
Not applicable(previously reported or irrelevant)	Improvement on previous papers	Novel(not previously reported)	.068614185	.18666393	.25039065	.29187977	.32316285	.35006821	.37470716	.39822268	.4212904	.44429523	.46757555	.49146491	.51610976	.5419212	.56916583	.59826571	.62995076	.66499144	.70490807	.75316441	.81968832	.92916828	1.2529981	0	.9876982	Biology
Improvement on previous papers	Novel(not previously reported)	Not applicable(previously reported or irrelevant)	.063318312	.19828445	.25738686	.29240584	.31808782	.34006125	.36022955	.37934709	.39790928	.41619051	.43449557	.45294428	.47185677	.4914813	.51224709	.53469497	.55961096	.58830273	.62333763	.67002654	.74202704	.86218327	1.26494	1	.5751335	Engineering
Improvement on previous papers	Not applicable(previously reported or irrelevant)	Improvement on previous papers	.054009378	.18300414	.25970489	.32627571	.37956542	.4256894	.46786225	.50810772	.546229	.58179331	.61591375	.65083063	.68878162	.73021013	.77334833	.81538939	.85539556	.89343125	.9308812	.97093552	1.0214876	1.1040727	1.4107338	0	.72488791	Chemistry
Novel(not previously reported)	Novel(not previously reported)	Novel(not previously reported)	.053798199	.14627242	.18667042	.21608764	.24121672	.26485646	.28788584	.31075114	.33400786	.35812986	.3834877	.41051942	.4395895	.47112721	.5056811	.54354924	.5852499	.63209951	.68739229	.75763285	.85666823	1.0045125	1.3445454	0	.70038116	Engineering
Improvement on previous papers	Not applicable(previously reported or irrelevant)	Improvement on previous papers	.069027424	.30687332	.37474871	.41433007	.44179308	.46331483	.48162735	.49824142	.51409554	.52992803	.54628736	.56361997	.58248448	.60345411	.62726748	.65483832	.68745828	.72706485	.7763809	.8393895	.92320746	1.0359902	1.3641341	0	1.1374344	Chemistry
Not applicable(previously reported or irrelevant)	Improvement on previous papers	Improvement on previous papers	.038776934	.12105459	.19598818	.25320518	.29368144	.32683116	.35659456	.38470417	.4122752	.43984717	.46765178	.49608827	.52558047	.55662262	.58969188	.62517858	.66341913	.70486945	.75074589	.80410862	.87454832	.98459202	1.3286579	0	.4308911	Medicine
Novel(not previously reported)	Novel(not previously reported)	Novel(not previously reported)	.061332226	.20512396	.28745335	.33850127	.37317002	.40193492	.42790312	.45260835	.47675061	.50063467	.52450883	.5486123	.57308948	.59818888	.62420821	.65146315	.68046528	.71201682	.74750239	.78980619	.84776741	.94423741	1.275875	1	.7723065	Physics
Novel(not previously reported)	Novel(not previously reported)	Novel(not previously reported)	.052379787	.1595279	.20556355	.23534501	.25864929	.27972132	.3002584	.32096803	.34213471	.36368519	.38567156	.40803188	.43084174	.45431668	.47872376	.50446296	.53238726	.56377947	.6011948	.64958078	.72243756	.84749275	1.2470188	0	.3457908	Physics
	Novel(not previously reported)		.034650326	.15134859	.199691	.2292707	.25294739	.27601695	.30064541	.32813632	.35951483	.39541215	.43561321	.47923148	.52539706	.5734632	.62310612	.67362994	.72443187	.77536398	.82741654	.88325351	.95135117	1.0506548	1.4049287	0	.33938622	Physics
Novel(not previously reported)	Improvement on previous papers	Improvement on previous papers	.062837601	.20369387	.29898536	.35863668	.40190142	.43864936	.47157395	.50169766	.52969652	.55620146	.58182633	.60715115	.63256133	.65849149	.68536723	.7136873	.74411559	.77758932	.81583512	.86217207	.92682242	1.0345914	1.3465838	0	1.1562065	Medicine
Improvement on previous papers	Novel(not previously reported)	Novel(not previously reported)	.070698082	.22907573	.3146193	.34846026	.37126124	.3901673	.40712172	.42305619	.4384799	.45373577	.46902412	.4846372	.50082195	.51786309	.53610039	.55595416	.57812917	.60372674	.6344707	.67399979	.73239994	.83747941	1.2288332	0	.8201353	Biology
Novel(not previously reported)	Not applicable(previously reported or irrelevant)	Not applicable(previously reported or irrelevant)	.056100547	.14961827	.19544041	.22637898	.25086671	.27399009	.29774731	.32341945	.35232973	.38634139	.42658931	.47246063	.52187014	.57379919	.62806243	.68328279	.73749971	.7906841	.84372073	.89964461	.96829253	1.0746361	1.4238141	0	.69386256	Chemistry
Novel(not previously reported)	Not applicable(previously reported or irrelevant)	Not applicable(previously reported or irrelevant)	.040552676	.10941052	.15356535	.19036442	.221533	.25100219	.28093719	.31297028	.34821874	.38728857	.43057531	.4778918	.52812684	.58010936	.63326353	.6867376	.7396996	.79206741	.84534711	.90257037	.97219789	1.0729691	1.413095	0	.77512538	Chemistry
Novel(not previously reported)	Improvement on previous papers	Improvement on previous papers	.051323414	.1215775	.17059159	.21292228	.25039589	.28502816	.31754792	.3484748	.37840801	.4075405	.43615645	.46448529	.49266624	.52099371	.54973567	.57924712	.61025369	.64362848	.68105716	.72610271	.78959507	.90267777	1.2714568	0	.54772818	Biology
Not applicable(previously reported or irrelevant)	Improvement on previous papers	Novel(not previously reported)	.048406065	.21428251	.32145798	.40606821	.47723007	.53572309	.58177662	.61902332	.65022039	.67733896	.70166039	.72433275	.74612641	.76762247	.78919268	.81116742	.83398932	.85836864	.88551283	.91806591	.96371067	1.0416355	1.315887	0	.93631017	Medicine
Improvement on previous papers	Novel(not previously reported)	Improvement on previous papers	.064106822	.27647346	.36739069	.42221326	.46042311	.49072731	.51559484	.53647327	.55453753	.57090139	.58646774	.60201657	.61824691	.63593948	.65606064	.67973357	.70776629	.74006188	.77620447	.81790411	.87479341	.9868598	1.3069003	0	.84270275	Biology
Novel(not previously reported)	Novel(not previously reported)	Novel(not previously reported)	.057628572	.13401985	.17591107	.2099961	.24136418	.27326453	.30674601	.34189188	.37793249	.41449171	.45154256	.48953044	.52856624	.56885326	.61040133	.6532917	.69751436	.74334466	.7922678	.84757817	.91952235	1.0323201	1.369313	0	.31357831	Chemistry
Improvement on previous papers	Not applicable(previously reported or irrelevant)	Improvement on previous papers	.037960827	.12421805	.18813956	.26875585	.35618657	.4301343	.49172187	.54367328	.58722395	.6242879	.65689957	.68689424	.71553707	.7438044	.77242601	.80208534	.8335585	.86767584	.90550911	.94967842	1.0083843	1.1023023	1.4366398	0	.50926745	Medicine
Improvement on previous papers	Improvement on previous papers	Novel(not previously reported)	.048086166	.16831648	.23653209	.29897952	.36253268	.42221433	.47335756	.51680481	.55453372	.58801496	.61819732	.64598632	.67225003	.69756895	.72271967	.74815667	.77453482	.80294931	.83467388	.87249887	.92444015	1.0120038	1.3229718	0	.60824782	Medicine
Not applicable(previously reported or irrelevant)	Novel(not previously reported)	Novel(not previously reported)	.047332883	.15829283	.23300558	.2962178	.34958065	.39717686	.44176829	.4843899	.52487278	.56360137	.60128742	.63880455	.67733347	.71787715	.76033461	.80361712	.84623408	.88807392	.93054438	.9774971	1.0403217	1.1486791	1.5010927	0	.28409284	Chemistry
Not applicable(previously reported or irrelevant)	Novel(not previously reported)	Novel(not previously reported)	.063021958	.24533105	.31563717	.35931879	.39188719	.41925961	.44333518	.46486902	.48436105	.50232232	.51905656	.5350436	.55062449	.56615543	.58198661	.59853703	.61638045	.63627458	.65956074	.68901676	.73266232	.81456488	1.1820096	0	.99031228	Biology
Not applicable(previously reported or irrelevant)	Novel(not previously reported)	Novel(not previously reported)	.097446859	.30587596	.3859756	.44741976	.50254953	.55215812	.59434557	.62974739	.6601485	.68720484	.71220177	.7359286	.75896692	.781744	.80451041	.82766402	.85151643	.87682074	.90470541	.93782794	.9836778	1.0612617	1.3318584	0	1.093591	Biology
Novel(not previously reported)	Novel(not previously reported)	Improvement on previous papers	.067623913	.16158271	.20886016	.23893398	.26202792	.28324968	.30490404	.32890779	.35711747	.39153653	.43353009	.48156142	.53160155	.58176559	.63158888	.68080628	.72931981	.77743638	.82622886	.87847984	.94236487	1.0378442	1.4257035	0	.60347295	Chemistry
Improvement on previous papers	Improvement on previous papers	Improvement on previous papers	.037411094	.10441458	.14737087	.18159848	.21195251	.2423234	.27460361	.30919898	.34581143	.38365382	.42233741	.46208709	.50341594	.54671156	.59206998	.63927448	.68791467	.73803806	.79046577	.84788722	.91950572	1.0248607	1.3632346	0	.34734845	Physics
Novel(not previously reported)	Improvement on previous papers	Improvement on previous papers	.052444756	.15053105	.21496522	.28750694	.36137366	.43452185	.49985987	.55094123	.5906266	.62332618	.65224135	.67933989	.70600575	.73330265	.76204228	.79259986	.82511228	.8596977	.89727747	.94015628	.99619794	1.0851758	1.4059805	0	.76195228	Biology
Novel(not previously reported)	Improvement on previous papers	Not applicable(previously reported or irrelevant)	.06471926	.14728034	.19609451	.23297691	.26486981	.29574925	.32699955	.35943651	.39353824	.43067044	.47389024	.52559435	.58452398	.64592552	.70727861	.76699084	.82328856	.87605083	.92688847	.9793359	1.0427848	1.1389848	1.4819192	0	.53384697	Chemistry
Novel(not previously reported)	Not applicable(previously reported or irrelevant)	Improvement on previous papers	.070790052	.25938207	.30688179	.33979028	.36904669	.39831299	.42803556	.4580884	.48827195	.51833141	.54813373	.57788372	.60822248	.6397984	.67366147	.71080297	.75272906	.80133837	.85952723	.93263108	1.0348635	1.1786463	1.4473757	0	.84201407	Engineering
Improvement on previous papers	Not applicable(previously reported or irrelevant)	Improvement on previous papers	.041774452	.11795193	.17089456	.21468771	.25182158	.28570265	.31726795	.34683168	.37512803	.40260422	.42980051	.45708627	.48476589	.51312315	.54244739	.57336736	.60658592	.64348668	.68659914	.74178779	.82412517	.96409559	1.3320295	0	.52232176	Engineering
Novel(not previously reported)	Novel(not previously reported)	Novel(not previously reported)	.060641587	.17550945	.23749149	.28494287	.32299989	.35437053	.38042903	.40333682	.4252466	.44823265	.47441912	.50597441	.5444293	.58953887	.63951856	.69172311	.74412245	.79598409	.84859717	.90588319	.97747338	1.081935	1.4325358	0	.65461439	Chemistry
Novel(not previously reported)	Novel(not previously reported)	Novel(not previously reported)	.061403275	.17083091	.2241019	.25658453	.28017277	.30088186	.32117277	.34269255	.36693662	.3954038	.42934072	.46914947	.5142889	.56375921	.61726248	.67417908	.73355758	.79491138	.85921413	.93013763	1.0164405	1.1317612	1.4652951	0	.42948008	Physics
Improvement on previous papers	Improvement on previous papers	Novel(not previously reported)	.04421258	.12444848	.1675998	.19807249	.22432756	.25111622	.2804113	.31274778	.34696645	.38156205	.41611528	.45092547	.48688298	.52441108	.56367433	.60419935	.64564544	.68817675	.73342073	.78483534	.85304952	.96557075	1.3343211	0	.61776817	Physics
Novel(not previously reported)	Not applicable(previously reported or irrelevant)	Not applicable(previously reported or irrelevant)	.04689467	.20852411	.2820546	.32111597	.3514412	.37883782	.40442044	.42869788	.4520874	.47502387	.49782848	.52083516	.54430676	.56836164	.59341466	.61976922	.64791834	.67865908	.71339089	.75491464	.81158143	.90535253	1.2754945	0	.69686306	Biology
Improvement on previous papers	Novel(not previously reported)	Improvement on previous papers	.084124863	.23673403	.30643117	.34954792	.37843639	.4007771	.41966593	.43672013	.45277363	.46841311	.48404324	.49995053	.51644313	.53387082	.55250645	.57273543	.59518933	.62081838	.65124762	.68987226	.74645799	.84243017	1.2301382	0	1.0475488	Biology
Improvement on previous papers	Novel(not previously reported)	Improvement on previous papers	.053088784	.17027819	.24734408	.30851382	.36080754	.40952092	.45452249	.49516308	.53203356	.56716442	.60415882	.64613026	.69383937	.74472576	.79597783	.84683555	.89664841	.94502944	.9931848	1.0441426	1.1052926	1.1921945	1.4870059	0	.78808808	Physics
Not applicable(previously reported or irrelevant)	Novel(not previously reported)	Not applicable(previously reported or irrelevant)	.057984769	.26031709	.34385675	.39242977	.42365843	.44699568	.46674371	.48481584	.50205356	.51897728	.53590333	.5531528	.57105422	.5900439	.61068803	.63388324	.6609146	.69399571	.73659742	.79359323	.87053645	.97396845	1.3477788	0	.84378862	Biology
Novel(not previously reported)	Novel(not previously reported)	Novel(not previously reported)	.075767279	.20264995	.28156877	.35202736	.42263883	.48327321	.52724022	.55898643	.58408451	.60577905	.6255942	.64433956	.66253567	.68056327	.69872177	.71739757	.73704946	.75835431	.78251761	.81210154	.85455143	.93146402	1.250006	0	1.0033735	Chemistry
Novel(not previously reported)	Improvement on previous papers	Improvement on previous papers	.068603337	.19259518	.27187824	.33873492	.38950163	.43055493	.46560091	.49689001	.52579761	.55308276	.579234	.60476685	.63005793	.65545464	.68144524	.70855296	.73748899	.76919776	.80522537	.84897077	.90940064	1.0091789	1.3118012	0	1.2166642	Medicine
Novel(not previously reported)	Not applicable(previously reported or irrelevant)	Improvement on previous papers	.041154087	.10183471	.14077002	.17341214	.20470446	.23815125	.27482247	.31393248	.35396928	.39365304	.43305218	.47287059	.51407588	.55771011	.60408849	.65301138	.70384127	.75651753	.81188452	.87272292	.94907796	1.0654871	1.4063008	0	.41080332	Engineering
Novel(not previously reported)	Novel(not previously reported)	Improvement on previous papers	.065501869	.16098547	.21761602	.2654078	.30700219	.34668654	.38555759	.42412257	.46222693	.49946213	.5379619	.58191967	.63447058	.6942367	.75906253	.82456511	.88492441	.93943942	.99017262	1.0410306	1.1006999	1.1879408	1.4784235	0	.72134113	Chemistry
Improvement on previous papers	Not applicable(previously reported or irrelevant)	Not applicable(previously reported or irrelevant)	.071512282	.19193405	.24791467	.28932148	.32247901	.35199749	.38000435	.40771419	.43584818	.4645232	.49391341	.52384138	.55437005	.58545578	.61761415	.65154898	.68835568	.72971892	.778	.83709109	.91577053	1.0286584	1.326731	0	.71116972	Medicine
Not applicable(previously reported or irrelevant)	Improvement on previous papers	Novel(not previously reported)	.082756996	.25975275	.3242982	.36581361	.39622945	.42124128	.443012	.46261448	.48080528	.49804115	.51470804	.53125316	.54801154	.5654496	.58406973	.60448164	.6276381	.65492427	.68838751	.73220456	.79654574	.9029302	1.233092	0	.60769224	Biology
Not applicable(previously reported or irrelevant)	Improvement on previous papers	Improvement on previous papers	.078065395	.28391695	.36453944	.41732389	.4596349	.50016832	.54298055	.59005964	.64161634	.69644833	.75179654	.80252981	.84545356	.88203979	.91476542	.94551587	.97574216	1.0067806	1.0400057	1.0785295	1.1300437	1.212997	1.4512683	0	.65520948	Medicine
Improvement on previous papers	Not applicable(previously reported or irrelevant)	Improvement on previous papers	.034085393	.093442619	.1365568	.1801123	.22122544	.26012033	.29728812	.33298177	.36725235	.4001134	.43171042	.46239245	.49259198	.52284735	.553801	.58613157	.62075722	.65863836	.70139098	.7522676	.8210609	.9345066	1.2917248	0	.18150938	Physics
Novel(not previously reported)	Novel(not previously reported)	Improvement on previous papers	.050531149	.17441469	.2690239	.36597234	.45268762	.5214026	.57304132	.61315286	.64627314	.67513537	.70145583	.72639418	.7506488	.7748239	.79960001	.825611	.85373807	.88538939	.92259872	.96923828	1.0355045	1.1428556	1.4164426	0	.6094768	Biology
Improvement on previous papers	Not applicable(previously reported or irrelevant)	Not applicable(previously reported or irrelevant)	.017389894	.089074552	.13138902	.1704284	.20925695	.24907362	.28905439	.32813132	.36529607	.40021396	.43306762	.46436352	.49484372	.52519739	.55595553	.58792835	.62182003	.65855229	.69948924	.74757707	.8116501	.91488326	1.2751873	0	.40053427	Physics
Improvement on previous papers	Improvement on previous papers	Improvement on previous papers	.07529068	.26504272	.36786717	.43162787	.4729467	.50333464	.52767873	.54834473	.56668472	.58355063	.59953284	.61508662	.63050294	.64618123	.66252983	.68004602	.69951379	.72213131	.75012231	.78806001	.84590393	.93826044	1.2748727	0	.89962476	Biology
Novel(not previously reported)	Not applicable(previously reported or irrelevant)	Improvement on previous papers	.048296452	.17981386	.23961467	.27114457	.29447877	.31562185	.3368001	.35917395	.38318038	.40858334	.43489277	.46178889	.48932576	.51770055	.54738045	.57903886	.61374855	.65343475	.70130479	.76373255	.85389197	.99139559	1.334621	0	.46758401	Physics
Not applicable(previously reported or irrelevant)	Novel(not previously reported)	Improvement on previous papers	.034058571	.15160698	.20772535	.24014288	.26511347	.28788716	.31066507	.33459592	.36036026	.38802153	.41724783	.44755203	.47876686	.51070392	.54337811	.57704747	.61230487	.65023363	.69312263	.74577332	.82175201	.94713444	1.3013343	0	.42782396	Physics
Novel(not previously reported)			.077391326	.17272168	.23654377	.28878409	.33146548	.36900514	.40338916	.4349277	.46396416	.49174398	.52065933	.55397284	.59489107	.64366615	.69545782	.74624634	.79494369	.84194821	.88878512	.9384343	1.0004085	1.099068	1.4112124	0	.5412609	Biology
Improvement on previous papers	Improvement on previous papers	Improvement on previous papers	.040713072	.16012573	.25661957	.32086945	.3587811	.38574278	.40808964	.42812014	.44703072	.46540833	.48369056	.50223583	.52136004	.54132712	.56247449	.58508718	.60969639	.63700074	.66857982	.7078315	.76558691	.8713879	1.2865232	0	.44618279	Biology
Novel(not previously reported)	Improvement on previous papers	Not applicable(previously reported or irrelevant)	.09375149	.23351729	.29739267	.33748239	.36603373	.38877445	.40804088	.42541748	.44213438	.4591766	.47763616	.49884164	.52447534	.55688214	.59819943	.64827442	.70345962	.76046312	.81984371	.88562679	.96677721	1.0778073	1.3950435	0	.74589497	Biology
Not applicable(previously reported or irrelevant)	Improvement on previous papers	Novel(not previously reported)	.047549546	.16152817	.20860231	.24189252	.2720136	.30292839	.33494645	.36715549	.39893007	.43008858	.4605819	.49040842	.51980966	.54912531	.57872653	.60908085	.64081109	.67491043	.71316618	.7590422	.82216442	.92674023	1.2576919	0	.26298416	Physics
Novel(not previously reported)	Novel(not previously reported)	Novel(not previously reported)	.027935028	.094265223	.13980436	.1807217	.21968114	.25874096	.2978375	.3355512	.37103158	.40419447	.43546695	.46560305	.49557602	.52628541	.55854023	.5930233	.63011563	.66998553	.71316952	.76209104	.82509065	.92520404	1.2831367	0	.20806408	Physics
Not applicable(previously reported or irrelevant)	Not applicable(previously reported or irrelevant)	Improvement on previous papers	.049997151	.15313959	.2335633	.29692262	.34561312	.38605821	.42136258	.45324457	.48293006	.51139998	.53922796	.56699151	.59509146	.62412715	.65472341	.68757093	.72382963	.76498842	.81317568	.87214041	.9512307	1.0701499	1.3656641	0	.9784143	Biology
Novel(not previously reported)	Novel(not previously reported)	Improvement on previous papers	.032793641	.095764637	.14223069	.18347114	.21893084	.25041461	.27941912	.30686653	.33345056	.35949904	.38519877	.41073692	.43628806	.46201986	.48826879	.51535273	.54396248	.57506061	.61046678	.65413868	.71799427	.83443254	1.2102281	0	.53957283	Physics
Not applicable(previously reported or irrelevant)	Improvement on previous papers	Improvement on previous papers	.085766971	.24066859	.30963033	.34895158	.37685376	.40017682	.42098981	.44024628	.45848626	.47620732	.49376374	.51160002	.53007269	.54957926	.57062471	.59381068	.62013912	.65105081	.68873459	.73641694	.80229425	.90464622	1.2376231	0	.97915345	Biology
Improvement on previous papers	Improvement on previous papers	Improvement on previous papers	.030327916	.11766732	.1656794	.19985551	.22800887	.25521284	.28314453	.31216455	.34164631	.3710984	.40062785	.43076539	.46245205	.49646294	.5333966	.57276094	.61383945	.65629441	.7009443	.75051856	.81370455	.9142068	1.2684886	0	.52702516	Physics
Novel(not previously reported)	Not applicable(previously reported or irrelevant)	Not applicable(previously reported or irrelevant)	.076349974	.18897152	.24977517	.29475814	.33053178	.36146742	.38873428	.41356081	.43766344	.46334213	.49343354	.53070575	.57582247	.62699336	.68278325	.74105752	.79886746	.85442245	.90930784	.967439	1.0384252	1.1388938	1.4410683	0	1.0370284	Chemistry
Improvement on previous papers	Improvement on previous papers	Improvement on previous papers	.041196406	.15620607	.21905249	.25912297	.28992504	.31741047	.34397656	.37100923	.3990618	.4282921	.45879543	.49091947	.52495784	.56072772	.5975585	.63452828	.67146951	.70879185	.74839795	.79329383	.85290885	.95169002	1.3037465	0	.46252644	Physics
Improvement on previous papers	Improvement on previous papers	Not applicable(previously reported or irrelevant)	.03743583	.095413089	.13992751	.18450981	.22494888	.26258683	.2983219	.33267909	.36592275	.39802223	.42917651	.45969838	.48975801	.51972944	.55017686	.58161426	.6148091	.65076399	.69135368	.7400952	.80674088	.91824794	1.2730089	0	.32621479	Engineering
Novel(not previously reported)	Novel(not previously reported)	Novel(not previously reported)	.059725225	.1527859	.20360178	.24586987	.2853449	.32469785	.36351883	.40153348	.43814588	.47380567	.51017189	.55019116	.59577227	.64659256	.70064402	.75519073	.8076247	.85720986	.90595448	.95813382	1.024152	1.1299495	1.5128446	0	.96662128	Chemistry
Novel(not previously reported)	Improvement on previous papers	Improvement on previous papers	.078826368	.23526639	.29510009	.33079582	.35698819	.37909257	.39887321	.41720808	.43453109	.45124924	.46765298	.48400605	.50053138	.51745307	.53510725	.55380893	.57413626	.59692752	.62356585	.6571784	.70686179	.79795963	1.1496307	0	.94522059	Chemistry
Novel(not previously reported)	Not applicable(previously reported or irrelevant)	Not applicable(previously reported or irrelevant)	.034490526	.092509747	.14574748	.19339663	.23534268	.27415824	.31081444	.34589642	.37975228	.41286176	.44541872	.47765875	.50978369	.54205132	.57468092	.60810322	.64296615	.68038785	.72232354	.77291363	.84434956	.97102547	1.3563503	0	.99165523
Improvement on previous papers	Improvement on previous papers	Not applicable(previously reported or irrelevant)	.062991083	.26740319	.35382932	.39965677	.42817712	.45084649	.47083074	.48936003	.50720215	.52488905	.54278529	.56125891	.58077645	.60161358	.62422574	.64907014	.67684782	.70883864	.74728781	.79608166	.86447078	.96574426	1.2696214	0	.52879953	Biology
Improvement on previous papers	Novel(not previously reported)	Novel(not previously reported)	.075393856	.18131894	.26272672	.3544507	.44164377	.50772363	.55150992	.58359814	.61026919	.63420665	.65665483	.67834055	.6996392	.72095293	.74256325	.76496249	.78868127	.81449586	.84385401	.8798542	.93145311	1.0234028	1.3225881	0	.88444495	Biology
Improvement on previous papers	Not applicable(previously reported or irrelevant)	Not applicable(previously reported or irrelevant)	.028655171	.16763836	.25711572	.34749228	.44064671	.53047895	.60725427	.66603059	.71033978	.74561286	.77538598	.80189085	.82661027	.85060495	.87486982	.9001193	.92727226	.95714194	.9907726	1.0305815	1.0840442	1.1700933	1.4366214	0	.49379641	Medicine
Novel(not previously reported)	Improvement on previous papers	Improvement on previous papers	.06999898	.18720865	.23278564	.26519126	.29289663	.31912345	.34490663	.37087274	.39749926	.42511129	.45389181	.48402417	.51576126	.54956406	.58580339	.62492663	.66711807	.71259356	.76240826	.81942326	.89251858	1.0018492	1.3274374	0	.50523388	Chemistry
Not applicable(previously reported or irrelevant)	Not applicable(previously reported or irrelevant)	Not applicable(previously reported or irrelevant)	.075165927	.16239256	.21464425	.2564109	.2926603	.32770932	.36266208	.39773983	.43297738	.46831697	.50354302	.53853852	.57326293	.60778356	.64238977	.67747891	.71362841	.75193077	.79435897	.84481674	.91524184	1.0391303	1.4371133	0	.50678813	Physics
Novel(not previously reported)	Improvement on previous papers	Novel(not previously reported)	.052513361	.18560398	.27197576	.31739849	.34807312	.37369174	.39712548	.41970909	.44193643	.46422321	.48685735	.51013762	.5342567	.55953228	.58623338	.61462569	.64508259	.67814004	.71500182	.75833941	.8165102	.9111436	1.252214	0	1.0599804	Biology
Novel(not previously reported)	Not applicable(previously reported or irrelevant)	Novel(not previously reported)	.069871604	.20435107	.27864534	.3538335	.42572713	.47928447	.51587164	.54404891	.56810665	.59001553	.61084294	.63121265	.65149665	.67211545	.69338119	.71574831	.73973709	.76610428	.79613185	.83248544	.88318789	.96855873	1.3304247	0	.86061537	Biology
Novel(not previously reported)	Novel(not previously reported)	Novel(not previously reported)	.05818671	.14324719	.1869328	.22376192	.25889856	.29534167	.33303732	.37044924	.4062376	.43989664	.47168654	.50221014	.53232229	.56263161	.59390259	.62680823	.66191918	.69984496	.74176526	.79066354	.85549515	.95940059	1.2767725	0	.40777296	Engineering
Novel(not previously reported)	Improvement on previous papers	Improvement on previous papers	.06763345	.17854106	.26522076	.3596828	.44705689	.51972866	.5769757	.62174344	.65749234	.68755162	.71417809	.73892856	.76274043	.78621781	.80999738	.83443165	.86004102	.88761801	.91869724	.95630205	1.0094688	1.0987332	1.3540177	0	1.1224705	Biology
Improvement on previous papers	Improvement on previous papers	Novel(not previously reported)	.07545042	.19468433	.2938202	.39497495	.48479718	.55929661	.61685431	.6619038	.69886172	.73057258	.7587564	.78437996	.8083353	.83134687	.85408545	.87706417	.90096623	.9266212	.95550931	.99044245	1.0392734	1.1193744	1.3738971	0	1.0595903	Medicine
Improvement on previous papers	Improvement on previous papers	Improvement on previous papers	.10354692	.30373716	.37017775	.40691161	.43161076	.45178175	.47014809	.48803961	.50620311	.52520621	.5454812	.56737918	.59122497	.61733401	.64598358	.67775965	.71382773	.75607717	.80633497	.86692536	.94322652	1.0474942	1.3469973	0	1.0773952	Chemistry
Improvement on previous papers	Improvement on previous papers	Improvement on previous papers	.063101232	.185431	.25702107	.31573492	.37048256	.4249323	.47635019	.52063709	.55774379	.5900265	.62023246	.65065598	.68371069	.72060704	.76052713	.80106741	.84070241	.87953597	.91922081	.96354276	1.0236832	1.1327763	1.4323838	0	.47828746	Chemistry
Novel(not previously reported)	Not applicable(previously reported or irrelevant)	Not applicable(previously reported or irrelevant)	.036607862	.098879516	.14226019	.18604243	.22699422	.26516068	.30115551	.3355152	.36872554	.40109223	.43280017	.46399486	.49507761	.52624333	.55776381	.59018707	.62435234	.66136599	.70344877	.75528997	.83002388	.95926273	1.3313475	0	.31868696	Engineering
Novel(not previously reported)	Novel(not previously reported)	Not applicable(previously reported or irrelevant)	.056952715	.19831276	.2803604	.3306722	.36601204	.39552492	.42229062	.44775432	.47262865	.49721777	.52179265	.54654366	.57172281	.59750962	.62423104	.65228885	.68204498	.71431267	.75039136	.79306114	.85089952	.94558483	1.2829969	0	1.0948093	Biology
Novel(not previously reported)	Novel(not previously reported)	Novel(not previously reported)	.030376911	.10021347	.16204005	.21353459	.25448316	.29064888	.32426327	.35646087	.38781607	.41880184	.44963819	.48047239	.51134288	.54238915	.57382202	.60597181	.63946682	.67506289	.71464646	.76184446	.82768261	.94315267	1.3438674	0	.86657107	Chemistry
Not applicable(previously reported or irrelevant)	Novel(not previously reported)	Improvement on previous papers	.047737598	.1302467	.17997968	.21389639	.24096859	.26691502	.29412293	.32338268	.35431391	.38641357	.4192993	.45310014	.48784047	.52356112	.56020308	.59776008	.63635361	.67641509	.71919882	.76722956	.82906115	.92639369	1.3128357	0	.32011825	Physics
Novel(not previously reported)	Improvement on previous papers	Novel(not previously reported)	.051631987	.12693435	.16136038	.18473935	.20402902	.22260988	.24187028	.26281351	.28601605	.3120712	.34136409	.37446481	.41191274	.45373756	.49922216	.5466094	.59485948	.64368254	.69407737	.74890828	.81769192	.92231947	1.3369523	0	.66199797	Chemistry
Novel(not previously reported)	Novel(not previously reported)	Novel(not previously reported)	.093845785	.31469089	.38537407	.42276222	.44804937	.46891367	.48784244	.50596625	.52387321	.54198456	.56055319	.57985133	.60013998	.62175035	.64508021	.67058355	.69897556	.73139602	.76962411	.81722271	.88428736	.99191177	1.360019	0	1.1583481	Medicine
Novel(not previously reported)			.053221822	.1470809	.20287871	.24797547	.28706884	.3232758	.35764921	.39063215	.42269289	.45502818	.4896034	.52898252	.57418966	.62347364	.67277884	.71923059	.76284456	.80555642	.85021549	.90144521	.97006929	1.0760907	1.4116094	0	.47611469	Physics
Novel(not previously reported)	Improvement on previous papers	Novel(not previously reported)	.045252681	.17094678	.23362279	.2754575	.30647039	.33225518	.35513186	.37619978	.39639693	.4164691	.43706024	.45879912	.48219913	.50772977	.53544146	.56554413	.59823263	.63509369	.67840904	.73315144	.80933404	.92319405	1.305439	0	.56383431
Improvement on previous papers	Improvement on previous papers	Improvement on previous papers	.039224565	.20093912	.2902149	.36037213	.42455387	.4806841	.5272938	.56639588	.59987426	.62899929	.65488869	.6786226	.70114928	.72335047	.74601805	.77010727	.79665524	.82687718	.8625263	.90715837	.97072232	1.073167	1.3617581	0	.7425878	Medicine
Novel(not previously reported)	Improvement on previous papers	Improvement on previous papers	.071655691	.19501811	.26119745	.3008185	.32772744	.35023022	.37152159	.39349473	.41747338	.44478595	.47657883	.51334566	.55475342	.59976774	.64796031	.69879138	.75112581	.80408657	.85786617	.91553044	.98555458	1.084208	1.4003623	0	.77100599	Chemistry
Novel(not previously reported)	Not applicable(previously reported or irrelevant)	Improvement on previous papers	.095373511	.27788919	.3427459	.38662642	.42099756	.44979852	.47379857	.4941656	.51211536	.52854025	.54402679	.55903274	.57389271	.58898866	.60458046	.62104917	.63881361	.65865541	.68177998	.71082312	.75346303	.83177137	1.1964929	0	1.1560391	Biology
Improvement on previous papers	Improvement on previous papers	Novel(not previously reported)	.09906733	.23855323	.29457623	.32615495	.34922898	.36914337	.38770705	.40579516	.42382288	.44214761	.46094644	.48051488	.50108123	.52295184	.54651058	.57228267	.60106277	.63415039	.67372262	.72379136	.79516929	.90887737	1.2931758	0	1.095145	Chemistry
Novel(not previously reported)	Novel(not previously reported)	Novel(not previously reported)	.08047998	.20859557	.26655084	.30016011	.32451648	.3456341	.36579615	.38612711	.40749574	.43042344	.45537096	.48267782	.51263249	.54547918	.58165014	.62183678	.66733825	.71987069	.78136146	.85396063	.94399416	1.0640839	1.3621629	0	.64431524	Chemistry
Improvement on previous papers	Not applicable(previously reported or irrelevant)	Improvement on previous papers	.03156817	.12083894	.19906944	.26202714	.31090575	.35275638	.39041275	.42536724	.45821589	.48957306	.51983631	.54938251	.57868409	.60811239	.63821661	.66949964	.70265192	.73892367	.78010917	.83014137	.89992207	1.0171	1.3735878	0	1.2017182
Not applicable(previously reported or irrelevant)	Novel(not previously reported)	Not applicable(previously reported or irrelevant)	.085999131	.25335348	.33787733	.38778418	.42079663	.44604695	.46700865	.48543555	.50231522	.51825666	.53372204	.54903972	.56443632	.58021551	.59668684	.61423695	.63337487	.65503764	.68085569	.71426201	.76557124	.86019528	1.2093759	0	.78045857	Biology
Novel(not previously reported)	Improvement on previous papers	Improvement on previous papers	.038039744	.097918093	.13802135	.17357284	.20800835	.24424261	.28239429	.32111382	.35908377	.39570212	.43085229	.46514064	.49928796	.53418475	.57044643	.60836339	.64777797	.68908948	.73323363	.78311771	.84774941	.94919091	1.3048539	0	.53969836	Engineering
Improvement on previous papers	Not applicable(previously reported or irrelevant)	Improvement on previous papers	.036151171	.10869497	.15032977	.19124204	.23121196	.26911038	.30469251	.33865035	.37126899	.40279424	.43343854	.46350443	.49345416	.52370745	.55481315	.58751833	.62251008	.66101426	.70464206	.75678933	.8278147	.94620961	1.2908149	0	.81529593	Chemistry
Improvement on previous papers	Novel(not previously reported)	Improvement on previous papers	.094054222	.24698335	.31819648	.36449492	.39838916	.42693877	.45265305	.47687775	.50021875	.52314836	.54590893	.56879121	.5922246	.61653888	.64226836	.67020136	.70130229	.73702562	.77956939	.83206916	.90226549	1.0058959	1.2671974	0	1.1813052	Biology
Novel(not previously reported)	Novel(not previously reported)	Improvement on previous papers	.062169671	.28338891	.39339644	.47739267	.54201311	.59239185	.6343497	.67229712	.70941222	.74821043	.79025829	.83395964	.87387609	.90737349	.93613583	.96233547	.98764956	1.0134151	1.0412194	1.0738354	1.1186241	1.1917735	1.3948063	0	1.1201364	Medicine
Improvement on previous papers	Improvement on previous papers	Novel(not previously reported)	.077461123	.20427573	.25948203	.29329652	.31733823	.33718979	.35499287	.37187397	.38869935	.40626466	.42544639	.44720805	.47275418	.50319803	.53878951	.57896358	.62241507	.66872716	.71885687	.7761811	.84960598	.95770532	1.3347634	0	.98403394	Chemistry
Improvement on previous papers	Improvement on previous papers	Improvement on previous papers	.054444194	.1585027	.2152496	.26580369	.32008559	.38177598	.43999439	.48801541	.529356	.5670675	.60255384	.63643408	.66933501	.70217985	.73578125	.77093273	.80841327	.84921455	.89459729	.94744617	1.0158122	1.11737	1.4415141	0	.56321317	Medicine
Improvement on previous papers	Novel(not previously reported)	Novel(not previously reported)	.070735633	.28983849	.42979306	.55056393	.63864154	.70330584	.75405252	.7970258	.83706939	.87730557	.91898376	.95909858	.99284768	1.0199877	1.0427114	1.0630324	1.0823822	1.1018009	1.1224411	1.1460496	1.1777327	1.2308317	1.4039185	0	.88823098	Biology
Not applicable(previously reported or irrelevant)	Not applicable(previously reported or irrelevant)	Novel(not previously reported)	.030970633	.12965858	.17687756	.20519048	.22791833	.25021505	.27422088	.30091828	.33010232	.3608346	.39235139	.42428529	.45647585	.4891988	.52279973	.55769408	.59444839	.6335879	.67647755	.72575134	.79059422	.89721638	1.2770698	0	.41335374	Physics
Improvement on previous papers	Improvement on previous papers	Improvement on previous papers	.083883345	.21214533	.27420133	.32337868	.36504638	.40363938	.43956274	.47147757	.49895632	.52315533	.54560649	.5677349	.59088564	.61629361	.64482605	.67619789	.7091195	.74309337	.77894211	.81988102	.87636417	.98338795	1.3560305	0	.99850368	Biology
Improvement on previous papers	Improvement on previous papers	Not applicable(previously reported or irrelevant)	.064852595	.19042617	.25376457	.31657559	.37994218	.43746084	.48790836	.53334546	.57526124	.61413318	.65025312	.68395185	.71623719	.74808532	.78056467	.81488013	.85241252	.89452016	.94209886	.99625701	1.0641578	1.1629727	1.4298981	0	.81119156	Medicine
Not applicable(previously reported or irrelevant)	Not applicable(previously reported or irrelevant)	Improvement on previous papers	.069144905	.23032379	.30452543	.34962332	.38065344	.40502882	.42579412	.44444293	.46195203	.4790346	.49631804	.51446736	.53417361	.55615747	.58116364	.60947323	.64078295	.67472279	.71171498	.75421375	.81036246	.90258241	1.2566435	0	.80379754	Biology
Novel(not previously reported)			.039422572	.16725904	.22738057	.26865554	.30192959	.33191323	.36020267	.38747007	.41419977	.44127953	.46983731	.50185549	.53924513	.58255595	.62923408	.67589992	.72111332	.76573151	.81273866	.86756372	.94233835	1.059025	1.4062864	0	.76819742	Engineering
Novel(not previously reported)	Novel(not previously reported)	Improvement on previous papers	.052161753	.14807498	.20610863	.25580221	.30029655	.34222835	.38088793	.41626036	.44985014	.48332095	.51875293	.55819404	.6034292	.65276366	.70259809	.75037706	.79572141	.83990741	.88588154	.93858993	1.0103052	1.1250974	1.4594152	1	.57343996	Chemistry
Novel(not previously reported)	Improvement on previous papers	Improvement on previous papers	.12653917	.31956679	.40618968	.46669084	.51364988	.55349618	.58812034	.61850071	.64537519	.6693911	.6911782	.7111364	.72972059	.74723721	.76401842	.78043199	.79690963	.81405574	.83269054	.85478228	.88577455	.94102055	1.2243475	0	1.1532233	Biology
Novel(not previously reported)	Novel(not previously reported)	Improvement on previous papers	.066788554	.19143957	.24774039	.27853459	.30142426	.32224804	.34318966	.36569953	.39139259	.42210996	.45912886	.50091648	.54364359	.58543813	.62606144	.66598988	.70565569	.74553323	.78703034	.83295739	.89250529	.99103516	1.3478951	0	.36460102	Physics
Not applicable(previously reported or irrelevant)	Novel(not previously reported)	Novel(not previously reported)	.056695282	.1612677	.26793259	.38439143	.49629992	.5787549	.62948906	.66265434	.68848014	.71078181	.73128551	.75093472	.77024078	.78958762	.80934149	.82987618	.85171384	.87548447	.90225959	.93437231	.97823489	1.0498353	1.3377669	0	.63688022	Biology
Novel(not previously reported)	Improvement on previous papers	Improvement on previous papers	.04357779	.14666593	.20379871	.2397871	.26759207	.29259056	.31696057	.34212881	.36904943	.3981967	.42981744	.4639554	.50036108	.53865635	.5786314	.61999178	.66284549	.70710433	.75404328	.80687261	.87653846	.98660886	1.3572688	0	.88998419	Engineering
Improvement on previous papers	Improvement on previous papers	Improvement on previous papers	.085638046	.31049812	.37432134	.41635925	.44691563	.47204137	.49452895	.51571798	.53650206	.55746531	.57902747	.60151148	.62501216	.64961475	.67528534	.70178759	.72903955	.75747955	.78828347	.82404637	.8721894	.95074999	1.2520349	0	1.1623003	Biology
Improvement on previous papers	Not applicable(previously reported or irrelevant)	Novel(not previously reported)	.058573842	.14531183	.18909365	.22119397	.24780864	.273067	.29879236	.32600373	.35510886	.38589764	.41833013	.45215845	.48738432	.52381277	.56150693	.60053658	.64098334	.68370903	.73021173	.78383386	.85355419	.95803595	1.3590285	0	.46019703	Physics
Improvement on previous papers			.027663648	.094128013	.13492626	.17377502	.21083766	.24705833	.28298897	.3188504	.35419911	.38884383	.42268997	.45619726	.48991477	.52443546	.56042469	.5983001	.63834989	.68075013	.72649503	.77830541	.84561372	.95183969	1.3278109	0	.22436863	Engineering
Improvement on previous papers	Improvement on previous papers	Improvement on previous papers	.032999516	.14234126	.18370467	.21646965	.24558443	.27307397	.2994259	.32510179	.3505969	.37626201	.40241176	.42945313	.45790732	.48842311	.52158022	.55777848	.59734452	.64102936	.69126916	.75354624	.84080422	.97403139	1.3309815	0	.45830876	Engineering
Improvement on previous papers	Improvement on previous papers	Improvement on previous papers	.052547812	.16556096	.22896188	.27539772	.31308246	.34602618	.37478667	.40046716	.42494911	.45064521	.47980791	.51436228	.55487233	.60074759	.65092325	.70377326	.75675929	.80899763	.86190081	.9188351	.98864585	1.0862877	1.4258572	0	.69206738	Chemistry
Novel(not previously reported)	Novel(not previously reported)	Improvement on previous papers	.078769326	.1996218	.31056362	.42926729	.53475738	.61609983	.67511868	.71942961	.75547671	.78652728	.81440616	.84029341	.86501634	.88927901	.91354716	.93847632	.96490872	.99392593	1.0272654	1.0682839	1.1258926	1.2182195	1.4434993	0	1.0649123	Biology
Novel(not previously reported)	Improvement on previous papers	Improvement on previous papers	.06351018	.18413019	.23580539	.27513188	.31020188	.34473199	.37938213	.41322142	.44592333	.4784025	.5118736	.54808456	.58870399	.63387609	.68157578	.72904706	.77461207	.81854975	.86299145	.91218579	.97760749	1.0886496	1.4633601	0	.67571223	Physics
Novel(not previously reported)	Novel(not previously reported)	Novel(not previously reported)	.06013447	.24363172	.36157262	.45613486	.53639376	.60333204	.65641987	.69905376	.73518002	.76736677	.79727989	.82582122	.85352838	.88066715	.90754706	.93434602	.96148926	.9898212	1.0207945	1.0571896	1.1070486	1.1877736	1.4117965	0	1.1006758	Medicine
	Novel(not previously reported)	Improvement on previous papers	.059497416	.22716439	.35179293	.47830653	.57986379	.65734553	.71662843	.76483357	.8075633	.8482132	.88778371	.92434365	.95556074	.98183334	1.0049239	1.0263416	1.047256	1.0687436	1.0921339	1.1195904	1.1573019	1.2207191	1.421365	0	.87103939	Biology
Novel(not previously reported)			.053967595	.20269984	.28258073	.33678359	.37785095	.41289502	.44430286	.47324401	.5003047	.52591383	.55065012	.57508564	.59992445	.62602717	.6543026	.6856243	.71979308	.75650215	.79596776	.84159243	.90502179	1.0200794	1.3570979	0	.7631427	Biology
Improvement on previous papers	Novel(not previously reported)	Novel(not previously reported)	.04537487	.11913925	.16458052	.19959623	.23023844	.26129508	.29459238	.33069026	.36896801	.40866047	.44985038	.49298275	.5388937	.58762789	.6383239	.68895096	.73862135	.78734601	.83662754	.88972068	.95570129	1.057297	1.3914733	0	.52870059	Physics
Not applicable(previously reported or irrelevant)	Novel(not previously reported)	Improvement on previous papers	.090140462	.29561704	.36923933	.41406053	.44541091	.47063887	.49229819	.51150203	.52893883	.54506886	.56029797	.57503617	.58972722	.60482442	.6208995	.63880002	.65976226	.68571281	.71921659	.76287705	.82056946	.90440363	1.2417024	0	.55611664	Biology
Improvement on previous papers	Improvement on previous papers	Improvement on previous papers	.062501252	.16276628	.20780683	.24132758	.2709415	.30072743	.33221173	.36564118	.39997166	.43494236	.47229046	.51472008	.56443417	.6203863	.67706758	.73029739	.77965742	.82684815	.87441456	.92613691	.99169004	1.0947553	1.4476322	0	.62921721	Chemistry
Improvement on previous papers	Novel(not previously reported)	Improvement on previous papers	.06388396	.22637975	.30838442	.36945379	.41927487	.46107495	.49542272	.52318645	.54655635	.5682112	.59043634	.61562777	.64602649	.68208086	.72110552	.76043493	.79899621	.8367762	.87511981	.91692454	.97044611	1.056067	1.3355381	0	.57241559	Chemistry
Improvement on previous papers	Novel(not previously reported)	Novel(not previously reported)	.047010601	.17551333	.28835583	.40157717	.50257456	.57212257	.61465365	.64445359	.66853088	.68978614	.70964539	.72896498	.74832022	.76822752	.78921866	.81173009	.83654618	.86454225	.89706159	.93650091	.98975641	1.0697616	1.3076711	0	.99897063	Biology
Novel(not previously reported)	Improvement on previous papers	Novel(not previously reported)	.035555303	.092224956	.12805974	.16441399	.19949955	.2338115	.26777059	.30133456	.33416939	.36627215	.39765805	.42867351	.45965582	.49105221	.52347654	.5575611	.59410059	.63445544	.68003619	.73422718	.80661952	.92086196	1.3232126	0	.76528555	Physics
Novel(not previously reported)	Novel(not previously reported)	Novel(not previously reported)	.057358563	.20576471	.32214135	.41047746	.47042924	.51453012	.54750419	.57313901	.59439296	.61312783	.63052428	.64746481	.66460156	.68265665	.70238316	.72498804	.75230473	.78754926	.83549464	.89957821	.97958809	1.0766851	1.3574357	1	.61339867	Biology
Improvement on previous papers	Improvement on previous papers	Improvement on previous papers	.052800655	.17339659	.25267237	.30307221	.33762527	.36509275	.3886466	.40992165	.42978942	.44898105	.46811724	.48779398	.50862122	.53135037	.55683845	.58562165	.61820877	.65512615	.69787812	.749951	.82214183	.93939734	1.3324065	0	.49276823
Improvement on previous papers	Novel(not previously reported)	Novel(not previously reported)	.046574533	.19071776	.29843187	.37022859	.41202712	.44281632	.46897823	.49281913	.51552093	.53797084	.56064391	.58386099	.6077351	.63233268	.65765995	.68398941	.71164417	.74140847	.77485716	.81534874	.87293839	.97368717	1.2951503	0	.72958183	Biology
Improvement on previous papers	Improvement on previous papers	Improvement on previous papers	.057312906	.16738439	.23448271	.30080473	.37294626	.44064647	.49500167	.53941715	.57732046	.61047745	.64008784	.66710758	.69262165	.71738011	.74199975	.76720119	.79366624	.82239199	.85494411	.89445466	.94994342	1.0447745	1.3535303	0	.59850347	Medicine
Not applicable(previously reported or irrelevant)	Novel(not previously reported)	Novel(not previously reported)	.066067338	.20755005	.27028388	.31797391	.36103809	.40481192	.44955796	.49221361	.5305382	.56435257	.5949083	.62380254	.6522668	.68134332	.71155715	.74386358	.77949584	.8201105	.86731827	.92317235	.99365586	1.0927821	1.3711939	0	1.081403	Medicine
Not applicable(previously reported or irrelevant)	Improvement on previous papers	Improvement on previous papers	.071964264	.18546683	.27221787	.36088926	.43651307	.48947001	.52593505	.55404377	.57785153	.59944803	.61995161	.64014697	.66054726	.68163335	.70382112	.72767591	.75380754	.7831974	.81703866	.85811794	.91428071	1.002076	1.31205	0	1.1596463	Biology
Not applicable(previously reported or irrelevant)	Improvement on previous papers	Improvement on previous papers	.069581985	.18122149	.23732907	.27949709	.31405324	.34480828	.37314844	.39976597	.42506903	.44944298	.47380787	.49978912	.52956426	.56614232	.61189628	.66491818	.71909219	.77117872	.82269591	.87772638	.94555211	1.0454803	1.4281451	0	.65074599	Chemistry
Novel(not previously reported)	Improvement on previous papers	Improvement on previous papers	.052863419	.17860115	.25767732	.30372721	.33327389	.35694122	.37828338	.39894032	.41999209	.44224727	.46648204	.49374199	.52508795	.56124753	.60222149	.6466881	.69203758	.73654032	.78076017	.82769853	.88556612	.9757753	1.3347739	0	.52968037	Chemistry
Novel(not previously reported)	Novel(not previously reported)	Improvement on previous papers	.052897394	.19205493	.33294743	.46959257	.59635937	.69668865	.76118815	.80429202	.83573645	.86060905	.88158053	.90008348	.91701889	.93305397	.94865441	.96426123	.98041248	.99775809	1.0172684	1.0410508	1.0749124	1.1342926	1.40499	0	1.0823913	Biology
Novel(not previously reported)	Improvement on previous papers	Novel(not previously reported)	.11095339	.228701	.27990997	.32794756	.38485909	.44597274	.49928725	.54495907	.5846228	.61890769	.64894593	.67604423	.70164376	.72666156	.75210869	.77873516	.80726534	.83869839	.8744393	.91728228	.97454607	1.0651028	1.3363459	0	.93198085	Medicine
Novel(not previously reported)	Novel(not previously reported)	Improvement on previous papers	.081579924	.2495299	.32860464	.37533832	.40673232	.43233395	.45534921	.47726542	.49874902	.52029008	.5423305	.56515884	.58921283	.61489898	.64265168	.67330909	.70772564	.74743915	.79495347	.85488319	.93767548	1.0589615	1.3689364	1	1.0372431	Chemistry
Novel(not previously reported)	Novel(not previously reported)	Improvement on previous papers	.049875438	.16187352	.2133559	.24461657	.26831818	.28982973	.31123495	.33367723	.35802394	.38494176	.41495317	.4483099	.48477495	.52379215	.56479234	.60761702	.65222156	.69887102	.74817652	.80267644	.87042069	.96923983	1.314509	0	.65542144	Chemistry
Improvement on previous papers	Improvement on previous papers	Improvement on previous papers	.034692049	.10924149	.15042371	.18898773	.22690678	.26503712	.30231285	.33818644	.37251729	.40548694	.43730026	.46806371	.49824089	.52819967	.55834424	.58942235	.62203407	.65755969	.69822192	.7484175	.8210991	.9477303	1.2992756	0	.39346915	Physics
Novel(not previously reported)	Novel(not previously reported)	Novel(not previously reported)	.023588121	.08618027	.13614482	.18535209	.22865444	.26797545	.30515003	.3408621	.37545979	.40901536	.44176799	.4738245	.50548261	.53695703	.56858718	.60079628	.63443434	.6706568	.71139097	.76105529	.83205396	.95822281	1.3510741	0	.22295022	Engineering
Not applicable(previously reported or irrelevant)	Improvement on previous papers	Improvement on previous papers	.0432899	.1651113	.21982443	.25182652	.27543139	.29588193	.31503046	.33394766	.35334015	.37385005	.39607245	.42076802	.44876498	.48094136	.51758844	.55783737	.60065711	.64593214	.69523478	.75347209	.83384413	.96305692	1.3501778	0	.60815662	Engineering
Improvement on previous papers	Improvement on previous papers	Improvement on previous papers	.06396383	.18616819	.23933697	.27761436	.30840302	.33626592	.36342472	.39161104	.42253906	.45769787	.4974907	.54095638	.58619106	.63205332	.67817903	.72377706	.7685535	.8125959	.85719925	.90511256	.96410286	1.0545764	1.3679227	0	.31700963	Physics
Novel(not previously reported)	Novel(not previously reported)	Improvement on previous papers	.051403344	.1909281	.25743312	.30395937	.34139425	.37507403	.40690249	.43659312	.46452904	.4925347	.52332914	.56030077	.60497791	.65347832	.70095313	.74578476	.7884137	.82996899	.87217045	.91835356	.97768861	1.0713923	1.3909428	0	.84218782	Chemistry
Novel(not previously reported)	Novel(not previously reported)	Novel(not previously reported)	.08822912	.28132552	.37076002	.4258647	.46981901	.5087741	.5433141	.57380497	.60078228	.62494588	.64686418	.66708601	.6860972	.70439422	.72256052	.74120933	.76112449	.78364205	.81098157	.8473829	.90188217	.9878304	1.3176777	0	1.0515931
Improvement on previous papers	Improvement on previous papers	Improvement on previous papers	.074323833	.23032755	.31114787	.35539037	.39069754	.42477173	.45922065	.49292892	.52438843	.55390227	.58237672	.61082327	.63989806	.66993284	.70127833	.73411739	.7691865	.80742198	.85050279	.90085882	.96507126	1.0576224	1.3342233	0	1.1021985	Medicine
Improvement on previous papers	Novel(not previously reported)	Improvement on previous papers	.056497693	.14682317	.21668386	.27082121	.31156045	.34609282	.37758219	.40717185	.4358058	.46386182	.49181318	.51988339	.54823124	.57696176	.60622227	.63639104	.66797209	.70191872	.74007714	.78622001	.8516776	.96564364	1.330044	0	.7727145
Improvement on previous papers		Novel(not previously reported)	.046319962	.13803899	.18065667	.21219128	.23978448	.26717323	.29583961	.326271	.35881156	.39335489	.43017334	.4690243	.50990456	.55267918	.59760582	.6442982	.69235188	.74156785	.79314953	.85051203	.92507762	1.0429713	1.3680353	0	.39686048	Chemistry
Not applicable(previously reported or irrelevant)	Improvement on previous papers	Improvement on previous papers	.061739981	.23069173	.31974643	.41317946	.50221896	.57542074	.62826627	.66495943	.69250304	.71524751	.73535007	.75397283	.77191895	.78966379	.80771333	.82648486	.84661543	.86896229	.89491504	.92729276	.97416508	1.0544544	1.3068132	0	.91650963	Medicine
Novel(not previously reported)	Novel(not previously reported)	Novel(not previously reported)	.041515112	.18061632	.23462319	.2659604	.28980279	.31115323	.33174998	.35252345	.37404525	.39708519	.42226124	.45044732	.48227602	.51797664	.55680776	.59784466	.64091247	.68754387	.74108315	.80770969	.89930826	1.0321871	1.383973	0	.55857575	Engineering
Novel(not previously reported)	Improvement on previous papers	Improvement on previous papers	.048248172	.2031039	.31143588	.35674697	.3849631	.40767211	.4277721	.44659686	.46485519	.48294872	.50113451	.51960808	.53858852	.55822688	.57871711	.60032642	.62331045	.64833516	.67647183	.7100842	.7569387	.83980119	1.2735538	0	.51856458	Biology
Novel(not previously reported)	Improvement on previous papers	Improvement on previous papers	.065931678	.17007828	.239133	.29538846	.33279485	.35957056	.38120127	.40033913	.41829813	.43592119	.45387775	.47264421	.4927457	.51445967	.53803873	.5638361	.59234917	.62452328	.66260278	.71135527	.78474742	.90920579	1.3050703	0	.76151341	Biology
Novel(not previously reported)	Improvement on previous papers	Improvement on previous papers	.046643913	.095501184	.12712616	.15777737	.18883103	.22205341	.25765038	.29461497	.33135617	.36699939	.40127999	.43470389	.46823114	.50267661	.53895581	.57789725	.61992866	.66559124	.71564519	.7729516	.84723336	.96600014	1.3318527	0	.44784939	Chemistry
Novel(not previously reported)	Improvement on previous papers	Novel(not previously reported)	.056568205	.14444834	.21196175	.26561737	.30704939	.34199899	.37300324	.4012261	.42777008	.4533596	.47853947	.50381404	.52967203	.55661178	.58524954	.6162585	.65046716	.6892814	.73470056	.79055095	.86766434	.9882049	1.3038437	0	.78559053	Biology
Novel(not previously reported)	Improvement on previous papers	Improvement on previous papers	.060964823	.13078713	.16614115	.19487858	.22159714	.249367	.27914178	.31115967	.34513479	.38080812	.41839933	.45809013	.49968952	.54288638	.58750337	.63391805	.68213463	.73214519	.78443474	.84128749	.91172951	1.0163966	1.3783717	0	.53513461	Chemistry
Not applicable(previously reported or irrelevant)	Not applicable(previously reported or irrelevant)	Novel(not previously reported)	.039555967	.09617126	.13460565	.16921812	.2024321	.23689437	.27291483	.30932254	.34472001	.37852156	.41084319	.44240725	.47391683	.50631315	.54025376	.57636142	.61512554	.65676987	.70201176	.75329018	.81921029	.92227751	1.2731957	0	.49124634	Physics
Novel(not previously reported)	Improvement on previous papers	Novel(not previously reported)	.05456394	.17067939	.22681248	.26119304	.28601497	.30732048	.32760602	.34844881	.37131226	.39764196	.42907417	.46687973	.51151329	.56161475	.61391866	.6654942	.71533334	.76407897	.81327981	.86629468	.93186182	1.0306406	1.4508519	0	.69980717	Engineering
Improvement on previous papers	Improvement on previous papers	Improvement on previous papers	.048397183	.17589128	.22721535	.26308924	.29341996	.32279086	.35231555	.38232005	.41272378	.44334441	.47411561	.50502539	.53611815	.56776106	.60032362	.63440794	.67084217	.71099246	.75707597	.8136338	.89268398	1.0210758	1.4002255	0	1.074676	Biology
Novel(not previously reported)	Novel(not previously reported)	Novel(not previously reported)	.077096462	.17750013	.22215676	.24892807	.26971394	.28923762	.30948919	.33172548	.35734254	.38778937	.42430431	.4663251	.51215541	.56025708	.60924786	.65788513	.70590389	.75322145	.80121398	.85266566	.916224	1.014119	1.3917317	0	.56289959	Chemistry
Novel(not previously reported)	Novel(not previously reported)	Novel(not previously reported)	.062796533	.23416227	.33111644	.39597344	.43928856	.47300124	.5017581	.52755541	.55169642	.57498014	.59801698	.62121344	.64501715	.66985381	.69631279	.72508216	.75710166	.79387403	.83769768	.89303839	.97001171	1.0843548	1.3707687	0	.83100051	Biology
Novel(not previously reported)	Improvement on previous papers	Improvement on previous papers	.092485547	.29563934	.37546295	.42426389	.45910293	.48765725	.51288599	.53638375	.55920303	.58200216	.60531986	.62960446	.65499747	.68166631	.70983344	.74007958	.77319741	.81046313	.85367203	.90585279	.97531998	1.0775449	1.327896	0	.89891136	Biology
Novel(not previously reported)	Novel(not previously reported)	Novel(not previously reported)	.071392417	.26167858	.34934735	.40479881	.44644237	.48195177	.51441848	.54624861	.5793519	.61515623	.65287793	.68966168	.72347534	.75442606	.78347868	.81185061	.84051043	.87065423	.90391755	.94325316	.99700195	1.0835133	1.3303492	0	1.0073609	Biology
Improvement on previous papers	Improvement on previous papers	Novel(not previously reported)	.05617702	.22146744	.29700381	.33720309	.36560571	.38914675	.41013312	.42979628	.44891065	.46796787	.48740387	.50750613	.52858835	.55096889	.57507086	.60147154	.63093895	.66459423	.70411038	.75234747	.81723678	.91941816	1.2732034	0	.6167267	Biology
Novel(not previously reported)	Improvement on previous papers	Improvement on previous papers	.10692441	.2611692	.31335974	.34334272	.36407447	.3808037	.39547223	.40910155	.42227852	.4355492	.44936776	.46427691	.48087299	.49990946	.52237952	.54922831	.5814541	.62007868	.66685593	.72470874	.79977697	.90740824	1.2871813	0	1.078923	Chemistry
Improvement on previous papers	Novel(not previously reported)	Improvement on previous papers	.063422024	.25967884	.35082549	.41024959	.4500562	.48082519	.50659716	.52932441	.55006826	.56939054	.58778465	.60562795	.623357	.64138794	.66040242	.6811142	.7045446	.73229706	.76666218	.81152546	.87734413	.98694539	1.2786276	0	1.0441649	Biology
Novel(not previously reported)	Novel(not previously reported)	Novel(not previously reported)	.073372424	.32306653	.43156981	.49321306	.54034233	.58207613	.61825418	.64782327	.67238712	.6940825	.71450531	.73456222	.75486654	.77561432	.79679573	.81836015	.84037125	.86318773	.88775802	.9164204	.95568269	1.0209104	1.2379216	1	1.2175436	Biology
Improvement on previous papers	Improvement on previous papers	Improvement on previous papers	.064923525	.1555407	.19616944	.22261268	.24308491	.26187968	.28097284	.30186242	.32626617	.35598886	.39285725	.43650419	.48412877	.53347945	.58405089	.63575745	.6878522	.74023056	.79406214	.85270971	.92546785	1.0308685	1.4067307	0	.61912191	Chemistry
Improvement on previous papers	Novel(not previously reported)	Improvement on previous papers	.041816235	.18812853	.25716013	.29682314	.32520831	.34922767	.37147039	.39329004	.41570604	.43940598	.46465611	.49141455	.5191288	.54734755	.57571554	.60423422	.63329208	.66372228	.69695747	.73622215	.79109049	.88778579	1.2439724	0	.42791444	Physics
Novel(not previously reported)	Novel(not previously reported)	Novel(not previously reported)	.032552242	.16425133	.2247023	.27037561	.31035936	.34790355	.38258928	.41426843	.44363344	.47190356	.50117457	.53414106	.57403123	.62197244	.67504585	.72784436	.77739501	.82404107	.86990899	.91859758	.97980493	1.0796899	1.4200931	0	.42341501	Chemistry
Novel(not previously reported)	Improvement on previous papers	Improvement on previous papers	.042883515	.14414108	.19407487	.22899014	.25759256	.28361923	.3082726	.3323577	.3565709	.3814882	.40748239	.43478048	.46355861	.49410075	.52670634	.56177866	.60002279	.64215565	.6900062	.74782312	.83107066	.96877199	1.3443705	0	.45802051	Engineering
Novel(not previously reported)	Novel(not previously reported)	Novel(not previously reported)	.077506781	.22860169	.28974652	.33332986	.36936033	.40221721	.43325049	.46318609	.49227756	.52100474	.54955709	.57828099	.60745823	.63760149	.66952145	.70416194	.74266714	.78680795	.83872366	.9005869	.97784007	1.0834427	1.3656275	0	.63281727	Medicine
Improvement on previous papers	Novel(not previously reported)	Novel(not previously reported)	.057445884	.15181243	.20341331	.2383374	.26451164	.28668356	.30701578	.32704139	.34805018	.37146533	.39881468	.43155646	.47067934	.51557857	.56277227	.60953099	.65543664	.70101893	.74756181	.79808402	.86151302	.96098578	1.3798673	0	.7584914	Chemistry
Improvement on previous papers	Novel(not previously reported)	Novel(not previously reported)	.062417924	.21217263	.27481252	.31387812	.34333742	.36862308	.39162368	.41300201	.43350422	.45348865	.47338271	.49358344	.51447475	.53654838	.56044048	.58697188	.61751032	.65392375	.69915074	.75754178	.83738911	.95453495	1.2914283	0	1.0504974	Medicine
Improvement on previous papers			.032798469	.083798945	.12182754	.15914565	.19372207	.22754806	.26157922	.29574174	.32957768	.36264974	.39496267	.42675924	.45851552	.49081784	.52428186	.55952966	.59717792	.6380831	.68334925	.73600602	.80568033	.9179132	1.3048952	0	.65562117	Engineering
Improvement on previous papers	Novel(not previously reported)	Improvement on previous papers	.062391222	.19351572	.27283895	.34119469	.39630133	.44349086	.48633683	.5269137	.5665158	.60524809	.64279771	.67882001	.71405506	.74903113	.78444088	.82128	.86062431	.90354425	.95163542	1.0077024	1.0794759	1.1788862	1.4510119	0	.80049604	Medicine
Improvement on previous papers	Not applicable(previously reported or irrelevant)	Improvement on previous papers	.030908704	.12547976	.22710061	.30307245	.35904551	.40428126	.44324929	.47818094	.51056445	.54140669	.57146132	.60132509	.63143009	.66220808	.69414735	.72785085	.76413381	.80392706	.84911162	.90261012	.9726361	1.0754647	1.3538615	0	.39392233
Improvement on previous papers	Novel(not previously reported)	Novel(not previously reported)	.05919838	.24808121	.37690175	.43879914	.47251952	.49589878	.51445949	.53040254	.5448271	.55840039	.57157922	.58468843	.59803957	.61190039	.62656939	.64248508	.66006905	.68000227	.70350009	.73325282	.77739727	.86138761	1.2201366	0	.78974736	Chemistry
Novel(not previously reported)	Improvement on previous papers	Improvement on previous papers	.050544322	.20338029	.30749863	.40500808	.48738134	.54772872	.59289992	.63013625	.66282272	.69240761	.71996546	.74615508	.77148736	.79634976	.82131708	.84694761	.87398309	.9033742	.93687463	.97779393	1.0355351	1.1313419	1.3939559	0	1.0483847	Medicine
Novel(not previously reported)	Novel(not previously reported)	Novel(not previously reported)	.039773822	.14158833	.21282107	.27091885	.32179254	.36997747	.41456437	.45457703	.49034095	.52341676	.55610228	.5918296	.63393402	.68393338	.7397182	.79738444	.85242188	.90395087	.95405906	1.0065869	1.0701276	1.162155	1.4617624	1	.48553908	Physics
Novel(not previously reported)	Novel(not previously reported)	Novel(not previously reported)	.052352548	.22359526	.38363498	.46229184	.51018584	.5419594	.56422091	.58204621	.59801424	.61358672	.62984848	.64768809	.66798925	.69120103	.71698684	.74457836	.77345264	.80384856	.83628815	.87246764	.91806763	.98633665	1.2403618	0	1.1613724	Chemistry
Improvement on previous papers	Not applicable(previously reported or irrelevant)	Novel(not previously reported)	.035584033	.090168655	.12793976	.16282427	.19552124	.22682494	.25715369	.28666496	.31556594	.34403419	.37208003	.40006173	.42813492	.45655042	.48579615	.51630998	.54881966	.58442038	.62503433	.6746707	.74538124	.87000501	1.2488499	1	.32666433	Physics
Novel(not previously reported)	Novel(not previously reported)	Novel(not previously reported)	.076696277	.20387954	.29068863	.37217265	.44932836	.51544034	.57071751	.61365545	.64580286	.67098832	.69220978	.7112354	.7291466	.74681008	.76479757	.78387123	.80465347	.82811081	.85569519	.89006376	.93954843	1.0235133	1.2727435	0	1.1487786	Biology
Improvement on previous papers	Not applicable(previously reported or irrelevant)	Improvement on previous papers	.04474467	.1586203	.20419383	.24075115	.27496988	.31091589	.3496176	.38992429	.42977142	.46928155	.51116967	.55875885	.61308819	.6717633	.73203409	.79164332	.84743541	.89871562	.9476915	.99839383	1.0602862	1.1556174	1.5267124	0	1.1195667	Chemistry
Improvement on previous papers	Not applicable(previously reported or irrelevant)	Improvement on previous papers	.066009402	.18800724	.25715798	.31957412	.3803255	.43707806	.48469365	.52372879	.55654645	.58503211	.61051714	.63402456	.65627283	.67782062	.69931626	.72137082	.74488246	.7709704	.80148023	.84000766	.8957392	.99086928	1.2735322	0	.78117323	Medicine
Not applicable(previously reported or irrelevant)	Improvement on previous papers	Improvement on previous papers	.064664364	.19418907	.28908014	.38769794	.47787911	.55307245	.61130065	.65731478	.69609296	.73053265	.76242006	.79269636	.82209647	.85119808	.88030469	.90975946	.94006032	.97203171	1.0074514	1.0496759	1.1085004	1.2047851	1.4763601	0	1.1673355	Medicine
Novel(not previously reported)	Novel(not previously reported)	Improvement on previous papers	.052867532	.18614012	.25661176	.3067866	.34817761	.38590598	.42089981	.45407277	.48623538	.51814139	.55057615	.58443922	.62069583	.65998119	.70256674	.7480731	.79508317	.84245861	.89035529	.94144034	1.0047823	1.1052753	1.4963639	0	.90426582	Chemistry
Novel(not previously reported)	Novel(not previously reported)	Not applicable(previously reported or irrelevant)	.063070416	.15869558	.22636545	.28349626	.33340949	.37863743	.41957998	.45773935	.49474573	.5316065	.56955385	.61045188	.65613639	.70530725	.75428623	.80084807	.84500784	.88845462	.93431926	.98735827	1.0583014	1.1654488	1.4726264	0	.53946316	Chemistry
Novel(not previously reported)	Novel(not previously reported)	Novel(not previously reported)	.03943944	.12326819	.20174414	.26033109	.30387974	.3408916	.37402976	.40464574	.43373787	.46204358	.49009496	.51831877	.54734838	.57762384	.60964972	.64390028	.68097115	.7213344	.76608497	.8179965	.88587296	.99105275	1.3262497	0	.62498951	Medicine
Improvement on previous papers	Improvement on previous papers	Improvement on previous papers	.049908936	.17123425	.25097126	.31336379	.36235845	.40722513	.45057678	.4919998	.53091192	.56885028	.60910082	.65522754	.70767885	.76215124	.81455958	.86365342	.90979147	.95372778	.99717754	1.043491	1.1016525	1.1965288	1.4945145	0	.49186718	Chemistry
Novel(not previously reported)	Improvement on previous papers	Novel(not previously reported)	.057366788	.13415885	.17460221	.20495707	.23225963	.25922114	.28635848	.31412011	.34271348	.37226325	.40284002	.43437195	.46697152	.50106156	.53704202	.57556915	.6170792	.66222751	.7122761	.77138877	.85361302	.98793852	1.3489358	0	.59867173	Engineering
Novel(not previously reported)	Novel(not previously reported)	Improvement on previous papers	.082468331	.21821898	.28286016	.33289969	.37649417	.41666847	.45334494	.48675346	.51749074	.54675043	.57517326	.60356128	.63290751	.66432309	.69830596	.73450482	.77192014	.81007898	.84992331	.89460349	.95378828	1.0534099	1.3956741	0	1.0528041	Chemistry
Novel(not previously reported)	Novel(not previously reported)	Improvement on previous papers	.040654838	.19598544	.25146002	.2931239	.32763016	.35882163	.38673729	.4117679	.43566018	.4607982	.48976851	.52456284	.56502032	.60904872	.65573108	.70507693	.75684148	.81121409	.86953545	.93388462	1.010738	1.114064	1.4237272	0	.81786287	Chemistry
	Novel(not previously reported)	Novel(not previously reported)	.072236538	.28556055	.37078547	.42527914	.46502793	.49777526	.52584982	.55008936	.57136714	.59041977	.60798448	.62457168	.64067364	.65667933	.67306262	.69026208	.70881057	.72953892	.75377256	.78413528	.82814783	.90715843	1.2433777	0	.74505103	Biology
Novel(not previously reported)	Not applicable(previously reported or irrelevant)	Improvement on previous papers	.069213808	.24882072	.33027095	.38344729	.42091584	.4497062	.47359252	.49508959	.51573062	.53653949	.55841064	.58211803	.60853171	.63854444	.67323673	.71396685	.76266092	.82166773	.89202291	.97121513	1.0611204	1.1727105	1.4230738	0	1.0950456	Chemistry
Novel(not previously reported)	Novel(not previously reported)	Novel(not previously reported)	.067948818	.21917754	.27469891	.30718255	.33094573	.35195106	.37254298	.3941595	.41788524	.44477713	.47590411	.51163805	.55148464	.59384364	.63759303	.68225992	.72843158	.7766121	.82788253	.88487428	.9559375	1.0588977	1.3939927	0	.83556873	Chemistry
Novel(not previously reported)	Novel(not previously reported)	Novel(not previously reported)	.10184222	.27365446	.33080477	.36334586	.3870489	.40758902	.42704606	.44655859	.46668029	.48781073	.51012921	.53379214	.55902231	.58613217	.61575603	.64881623	.68658364	.73083073	.78359312	.84758902	.93029082	1.0434968	1.3627688	0	.82977569	Biology
Novel(not previously reported)			.034440815	.10590994	.15135103	.19105655	.22782922	.2628749	.29629272	.32880896	.36071855	.39250553	.42418492	.456141	.48839486	.52129197	.55518794	.59064829	.62842566	.6696763	.71628559	.77220517	.84938776	.97857809	1.3434203	0	.47408056	Engineering
Novel(not previously reported)	Novel(not previously reported)	Improvement on previous papers	.036910892	.14230371	.21187896	.28951931	.37483639	.45649099	.53024054	.59275663	.64355952	.68489838	.71971089	.75035459	.77853847	.80569863	.83278036	.86069852	.89041078	.92304248	.96002477	1.004416	1.0639055	1.1576	1.4200358	0	.86327702	Medicine
Not applicable(previously reported or irrelevant)	Novel(not previously reported)	Novel(not previously reported)	.050182819	.19486302	.29434949	.40284592	.5039804	.58273351	.64100748	.68411744	.71761727	.74542403	.76969373	.79176903	.8125425	.83266103	.8526296	.87299275	.89437485	.91766864	.9444074	.977786	1.0268018	1.1138577	1.394906	0	.83125752	Biology
Improvement on previous papers	Novel(not previously reported)	Improvement on previous papers	.097304761	.23143357	.28024566	.30659682	.32510138	.34051925	.35449624	.36785179	.38123393	.39512736	.41010827	.4268344	.44607562	.46901983	.49689543	.53064501	.56969333	.61242974	.65815681	.70931888	.77417934	.87451196	1.281778	0	.59152925	Biology
Novel(not previously reported)	Improvement on previous papers	Improvement on previous papers	.066805005	.13787133	.17322534	.1989153	.22073984	.2417329	.26336032	.2868554	.31382406	.34589833	.38415313	.42765081	.47426522	.52276874	.57287455	.62374306	.67450196	.72458255	.77531314	.82949096	.8958931	.99718893	1.3885907	0	.4664309	Physics
Novel(not previously reported)	Not applicable(previously reported or irrelevant)	Improvement on previous papers	.053209662	.15121406	.21355134	.25955963	.29728228	.33193254	.36531425	.39781684	.42959934	.46163952	.49642009	.53802699	.58903027	.64650321	.70525986	.76228607	.8162834	.86731923	.91786039	.97271991	1.0429847	1.1502092	1.4326901	0	.77216363	Chemistry
Novel(not previously reported)	Novel(not previously reported)	Improvement on previous papers	.10312015	.25906807	.3832528	.4993518	.6068334	.69868064	.76486659	.81327862	.85155535	.8833515	.91044593	.93402529	.95484978	.97374243	.99128371	1.0080016	1.0244911	1.0413396	1.0595143	1.0807515	1.1100866	1.1614872	1.3737184	0	1.0675058	Chemistry
Improvement on previous papers	Novel(not previously reported)	Improvement on previous papers	.09762609	.26532662	.35541916	.40431249	.43748301	.46562368	.49220592	.51881623	.54633069	.57508361	.6047473	.63449419	.66371399	.69261557	.72209024	.75306886	.78660905	.82361722	.86522245	.91385257	.97738123	1.0736408	1.3833545	0	1.107141	Biology
Novel(not previously reported)	Improvement on previous papers	Novel(not previously reported)	.037577689	.10249192	.13864863	.16850948	.19598508	.2238881	.2529701	.2832213	.31402898	.34474045	.37508541	.4050262	.43479162	.46465617	.49505419	.52642387	.55943435	.59510052	.6352272	.68324184	.74994957	.86533642	1.2663414	0	.7010026	Biology
Not applicable(previously reported or irrelevant)	Not applicable(previously reported or irrelevant)	Not applicable(previously reported or irrelevant)	.066060305	.21240824	.25992006	.29043698	.31687957	.34450972	.37514222	.40876997	.44400996	.47972292	.51529431	.5508275	.58694947	.6243751	.66389096	.70613134	.75132644	.79965341	.8519417	.91084069	.98562998	1.1005731	1.425248	0	.40153176	Chemistry
Novel(not previously reported)	Novel(not previously reported)	Improvement on previous papers	.072947264	.1922335	.24275172	.27361059	.29646397	.31654549	.33613139	.35667008	.37937111	.40540951	.43566269	.47053671	.51003408	.55415696	.60278797	.65532541	.71072638	.76909226	.83109593	.90056866	.98584211	1.1001748	1.3968738	0	.70322317	Chemistry
Not applicable(previously reported or irrelevant)	Improvement on previous papers	Improvement on previous papers	.056798279	.21808922	.32473612	.38708234	.43336618	.47416306	.51169097	.54646987	.57927948	.61079586	.64168942	.67225546	.7028203	.73389935	.7660706	.80008203	.83698881	.87841874	.92654669	.98502618	1.0624886	1.1771668	1.4563892	0	.89156163	Medicine
Improvement on previous papers	Improvement on previous papers	Improvement on previous papers	.047570229	.195849	.28241754	.35742915	.43343943	.50386173	.56748134	.62191796	.66667581	.70370352	.73524916	.76321089	.78900504	.81397158	.83896744	.8649627	.89275074	.92339218	.95790458	.99872458	1.0529308	1.1379418	1.3920956	0	.99828804	Medicine
Improvement on previous papers	Improvement on previous papers	Improvement on previous papers	.028021634	.084818542	.12629652	.16924942	.2098881	.24830264	.28522587	.32112372	.35617602	.39019793	.42334545	.45586365	.48800486	.52022904	.55312824	.58723921	.62344992	.66263855	.70657969	.75858349	.82918257	.94682336	1.3131425	0	.23604292	Engineering
Improvement on previous papers	Improvement on previous papers	Improvement on previous papers	.034290075	.15074897	.19372445	.22229803	.24671036	.27159423	.2988404	.32859176	.35977864	.39121175	.42252535	.45396167	.48597896	.51899475	.55341518	.58936644	.62717718	.66741109	.7116816	.76375633	.83554953	.95331961	1.3110261	0	.38487059	Physics
Novel(not previously reported)	Novel(not previously reported)	Novel(not previously reported)	.061868429	.26190913	.34444785	.38444841	.41106242	.43260014	.45137382	.46844965	.48440331	.49970752	.51462764	.52945507	.54442656	.55986774	.57602453	.59327197	.61203218	.63305175	.65739447	.68736649	.73008877	.80527717	1.1387076	0	.82056522	Biology
Novel(not previously reported)	Improvement on previous papers	Improvement on previous papers	.04372859	.09723419	.13585353	.17436409	.21143264	.24687052	.28090698	.31403273	.3464154	.3780151	.40907741	.43992269	.47101712	.50291932	.53642118	.57232594	.61153167	.65487075	.7037487	.76147115	.83974051	.96891254	1.3198575	0	.21304673	Physics
		Novel(not previously reported)	.070848763	.18008924	.30186057	.43418735	.55930376	.65874648	.72851181	.77654505	.81089908	.83707798	.85834754	.87660491	.89302224	.90840757	.92326635	.93809712	.95341986	.96985728	.98845547	1.0112401	1.0444449	1.1053896	1.3780802	0	.91353154	Medicine
Improvement on previous papers	Novel(not previously reported)	Novel(not previously reported)	.075964153	.20117193	.25493473	.2882688	.31159729	.33062148	.34778655	.36435306	.38147867	.40018547	.42185467	.44840699	.48212087	.52391511	.57109571	.62027347	.66942012	.717888	.76713729	.82092786	.88964069	.9988026	1.3598522	0	.94574225	Chemistry
Novel(not previously reported)	Improvement on previous papers	Improvement on previous papers	.053347945	.15342683	.19580543	.22658211	.25268042	.27762532	.30265433	.32849395	.35607809	.38650763	.42172474	.46301591	.50962543	.55942273	.61010921	.6594969	.70685184	.75345516	.8025583	.85946614	.93672407	1.0540682	1.3888605	0	.2844367	Engineering
Improvement on previous papers	Not applicable(previously reported or irrelevant)	Improvement on previous papers	.036850512	.11150575	.18469572	.26218593	.3430227	.41244453	.46911663	.5176661	.56021881	.59801638	.63255799	.66510332	.69651926	.72749209	.75860769	.79062456	.82415259	.85992032	.89893115	.94402868	1.0038563	1.1006165	1.4259518	0	.61190712
Novel(not previously reported)	Novel(not previously reported)	Novel(not previously reported)	.037158251	.098039448	.15228564	.19856137	.23805606	.2746048	.30930305	.34281093	.37567127	.40831208	.44089633	.47360504	.50641382	.53952259	.57310736	.60748434	.64334643	.68177009	.72464132	.775913	.84707379	.96929926	1.3554693	0	.22427553	Engineering
Novel(not previously reported)	Improvement on previous papers	Novel(not previously reported)	.035265088	.10683465	.15267503	.18917561	.22136563	.25373089	.28771865	.32351518	.36063242	.39883715	.43856329	.48006618	.52339208	.56827915	.61419022	.6604979	.70661235	.75238812	.79919076	.84978306	.91219401	1.0068282	1.3629793	0	.1729905	Engineering
Not applicable(previously reported or irrelevant)	Improvement on previous papers	Novel(not previously reported)	.077967107	.24996144	.36202633	.41692549	.44954306	.47388899	.49412352	.5120151	.52854669	.54446095	.56036836	.5768224	.59446681	.61408019	.6367383	.6637609	.69708538	.73843253	.78739393	.84205806	.90540004	.98813039	1.2903911	0	.95679128	Biology
Improvement on previous papers	Improvement on previous papers	Improvement on previous papers	.053736985	.14917678	.18937939	.21454251	.23442882	.25327778	.27281648	.29424059	.31859618	.34682626	.37971807	.41751379	.45967078	.50540304	.55424321	.60598183	.65996063	.71557564	.77355289	.83676606	.91483736	1.024682	1.3815545	0	.65086007	Chemistry
Novel(not previously reported)	Novel(not previously reported)	Novel(not previously reported)	.050955713	.19994259	.27092046	.31975591	.35833842	.39291775	.42488742	.45466042	.48237944	.50856483	.53382301	.55906415	.58547938	.61458182	.64760077	.68438774	.72305238	.76225007	.80311912	.84960526	.91399866	1.0295403	1.3641634	0	.68056798
Improvement on previous papers	Improvement on previous papers	Improvement on previous papers	.049809396	.19197088	.25006461	.29416913	.33208489	.36689782	.3996864	.43131524	.46247184	.49351263	.52435338	.55503154	.58576888	.61703825	.64920115	.68301862	.71942341	.75947231	.80473244	.85832822	.92846918	1.0326867	1.3728553	0	.55028349	Medicine
Novel(not previously reported)	Improvement on previous papers	Improvement on previous papers	1.7881393e-07	.16788089	.25130785	.32140082	.37889576	.42910761	.47473592	.51738834	.55777091	.59607786	.63248587	.66742969	.70177025	.73638856	.77215374	.80995482	.85107088	.8969866	.94984823	1.0119326	1.0899663	1.1946573	1.4310071	0	1.071885	Medicine
Not applicable(previously reported or irrelevant)	Improvement on previous papers	Novel(not previously reported)	.04180938	.1178934	.16676569	.20657498	.24139774	.27421033	.30572534	.3362453	.3660177	.39514244	.42390764	.45246845	.48095822	.50963473	.53884637	.56899345	.60075587	.63515079	.67399359	.72113174	.78767025	.90374202	1.2982274	0	.94004357	Biology
Improvement on previous papers	Novel(not previously reported)	Novel(not previously reported)	.086295009	.28410435	.35420752	.40277135	.44872165	.49812716	.54515958	.58473814	.61764371	.64552212	.66995382	.69207227	.71291679	.73319155	.75345987	.77405804	.79554504	.81854641	.84433007	.87529588	.91810977	.98983556	1.2598746	0	1.0273732	Medicine
Not applicable(previously reported or irrelevant)	Improvement on previous papers	Improvement on previous papers	.053728104	.1789031	.25777411	.31106973	.34533715	.37068325	.39170229	.41046929	.4282015	.44566095	.4634459	.48216677	.50224185	.52410781	.54807222	.57460344	.60422945	.63816953	.67887276	.73186117	.81146765	.94411033	1.3190999	0	.48330599	Biology
Improvement on previous papers	Improvement on previous papers	Improvement on previous papers	.08230859	.27188784	.34489888	.38827479	.4186241	.44361717	.46598852	.48698175	.50732565	.52742374	.54774255	.56871915	.59088373	.61463022	.64023662	.66765791	.69711208	.72915304	.76529717	.80853003	.86738569	.96032536	1.2333105	0	.86523354	Medicine
Novel(not previously reported)	Improvement on previous papers	Novel(not previously reported)	.051535368	.18945789	.29149091	.4059993	.51371264	.59365869	.64552218	.68121958	.70912904	.73287356	.75435328	.77454007	.79410732	.81353933	.83326328	.85376942	.87566757	.89979643	.92751861	.96151173	1.0087885	1.0851023	1.3568574	0	.63432121	Biology
Improvement on previous papers	Improvement on previous papers	Improvement on previous papers	.057065368	.17580432	.22649378	.25547564	.27769309	.29872602	.32079935	.34532696	.37340742	.40570873	.44245523	.48313475	.52662444	.57185578	.61859632	.66670561	.71555126	.76515234	.81623489	.87113804	.93825418	1.0350345	1.3768703	0	.2419222	Physics
Improvement on previous papers	Improvement on previous papers	Novel(not previously reported)	.047538579	.11511874	.1599223	.19844383	.23496294	.27307492	.31306064	.35362184	.39300132	.43011063	.46509278	.49875993	.53213906	.5663811	.60219634	.6398921	.67946422	.72102869	.76550734	.8155731	.88090825	.98627359	1.3377941	0	.31897533	Physics
Improvement on previous papers	Improvement on previous papers	Improvement on previous papers	.042407334	.1854111	.3374511	.48281622	.6130169	.716151	.78944021	.8409543	.87738138	.90459812	.92643732	.9451344	.96204561	.97790623	.9933989	1.0089078	1.0249287	1.0421356	1.0616184	1.0853841	1.1195656	1.1808121	1.426563	0	1.1831726	Biology
Improvement on previous papers	Novel(not previously reported)	Novel(not previously reported)	.063970149	.21192038	.30426234	.3578015	.39616209	.4279241	.45597541	.48156595	.50555301	.52865136	.5515765	.5746913	.59839392	.62296242	.64871639	.67600095	.70514357	.73673248	.77203912	.81384254	.87074471	.96583372	1.2858238	0	.80826151	Biology
Improvement on previous papers	Novel(not previously reported)	Novel(not previously reported)	.086033463	.27394205	.35603154	.41251212	.45299816	.48510015	.51184392	.534958	.55560112	.57462204	.59264904	.61041731	.62852591	.64790422	.66959226	.69527948	.72755802	.76989388	.82423383	.88792586	.96371996	1.0640864	1.3486105	0	.97423887	Biology
Novel(not previously reported)	Novel(not previously reported)	Novel(not previously reported)	.072446406	.1845125	.23563385	.26965749	.29425544	.31425166	.33185279	.34860766	.36568415	.38430989	.40593934	.43237823	.46518809	.50474417	.54995525	.59836221	.6476351	.69704342	.74756587	.80205917	.86907482	.96686262	1.3253319	0	.45381689	Chemistry
Novel(not previously reported)	Not applicable(previously reported or irrelevant)	Improvement on previous papers	.077187836	.2334469	.31587958	.37139499	.40825695	.43550724	.45751429	.47635943	.49328995	.50908023	.5242641	.53927535	.55447721	.57027817	.58721006	.60605013	.62791908	.65464783	.68952262	.73813099	.81219053	.92362833	1.2804196	0	.63964343	Biology
Improvement on previous papers	Improvement on previous papers	Novel(not previously reported)	.044950426	.15183073	.19988149	.2309041	.25626051	.28101188	.30685633	.33451796	.36444372	.39678186	.43181193	.46962631	.5103659	.55413961	.6013521	.65158248	.70409268	.75856048	.81534994	.87696677	.95164728	1.0601929	1.3817539	0	.40558243	Engineering
Novel(not previously reported)	Improvement on previous papers	Not applicable(previously reported or irrelevant)	.062047184	.24550343	.34641004	.40458834	.44583309	.4801259	.51149952	.54258358	.57468158	.60836178	.64357263	.68036318	.71827751	.75633782	.79350352	.82975936	.866023	.90362865	.94473642	.99256063	1.0552469	1.1475736	1.4013872	0	.83994007	Medicine
Novel(not previously reported)	Novel(not previously reported)	Improvement on previous papers	.033096015	.13485485	.19941443	.25331199	.29834187	.34041291	.38129401	.42102587	.45889086	.49545538	.53354788	.57686079	.62659931	.68026865	.73402166	.78560925	.83405042	.87952745	.92361617	.97004235	1.0278081	1.1213953	1.457811	0	.61156595	Chemistry
Novel(not previously reported)	Novel(not previously reported)	Novel(not previously reported)	.034505725	.095288634	.13637942	.17619383	.21314234	.2478947	.28155071	.31482899	.34788191	.38055778	.41271919	.44448012	.47616428	.50807589	.54085374	.57504112	.61144871	.65110976	.69544995	.74770689	.8187024	.93674588	1.3096637	0	.59167635	Engineering
Novel(not previously reported)	Novel(not previously reported)	Novel(not previously reported)	.017539561	.12792802	.18526512	.22354734	.25445938	.2838195	.31332892	.34336203	.37330848	.40277648	.43210822	.46197367	.49312353	.52615058	.56096011	.59737396	.63533688	.67544913	.71934927	.77080286	.84140188	.9550696	1.289462	0	.56105924	Physics
Improvement on previous papers	Improvement on previous papers	Improvement on previous papers	.035786688	.12008858	.17108518	.21992636	.26534146	.30815333	.34938216	.38947695	.42806786	.46475768	.49982733	.53359437	.56659794	.59959304	.63315749	.668185	.70515794	.74480367	.78799385	.83743179	.90134144	1.001031	1.3060848	0	.23190838	Physics
Improvement on previous papers	Improvement on previous papers	Improvement on previous papers	.053303957	.20936984	.27745998	.31152856	.33531862	.35508734	.37316924	.39087152	.40914524	.42898363	.45160568	.47816467	.50936085	.54405487	.5798173	.61579269	.65274704	.69304729	.74090981	.80369186	.89131141	1.0128992	1.3234925	0	.75286329	Biology
Improvement on previous papers	Improvement on previous papers	Novel(not previously reported)	.047274113	.16038114	.2353943	.28127944	.31167316	.3359108	.35744017	.37808293	.39882755	.42030632	.44298184	.46697032	.49209052	.51821244	.5453369	.57360131	.60337818	.63557982	.67176074	.7153765	.77668118	.8840161	1.3323413	0	.61784929	Biology
Novel(not previously reported)	Improvement on previous papers	Novel(not previously reported)	.13572061	.3346054	.41970557	.48045558	.53271991	.58016396	.61806846	.64647144	.66858226	.68688631	.7028085	.7172401	.73079151	.74398476	.75732845	.77132499	.78664446	.8042894	.82587808	.85433793	.89595014	.96789503	1.2722732	0	1.1394143	Biology
Novel(not previously reported)	Novel(not previously reported)	Novel(not previously reported)	.031502962	.10161382	.1436156	.18351138	.21968699	.25362158	.28637034	.3183412	.34951234	.37989378	.40965384	.43897426	.46827203	.4981733	.52912509	.56171232	.59670788	.63496852	.6777733	.72845757	.79785359	.91323167	1.2862046	0	.73575854	Engineering
Improvement on previous papers	Improvement on previous papers	Improvement on previous papers	.06726861	.20880634	.27375883	.30990714	.33586019	.3578645	.37796366	.39713818	.41602409	.43504483	.45462012	.47516698	.49722403	.52132827	.54811311	.57812911	.6117577	.64903986	.69054019	.73842478	.80161023	.90418321	1.2816348	0	.90150446	Chemistry
Improvement on previous papers	Novel(not previously reported)	Novel(not previously reported)	.058700979	.19705701	.2730692	.32571143	.36704606	.40395927	.43643987	.46491271	.49136347	.51818442	.54751897	.58082271	.61782777	.65730906	.69876021	.74218941	.78732669	.83397371	.88268161	.9351474	.99791992	1.0874608	1.4176452	0	.76249427	Chemistry
Novel(not previously reported)	Novel(not previously reported)	Novel(not previously reported)	.050941586	.18906373	.31550473	.44982719	.57260013	.67010486	.7411567	.79337382	.83315349	.86482358	.8912611	.9142651	.93507189	.95455152	.97336787	.99211663	1.0114291	1.0319673	1.0548707	1.0824262	1.1212258	1.1879624	1.4154117	0	.68881822	Biology
Not applicable(previously reported or irrelevant)	Novel(not previously reported)	Novel(not previously reported)	.050116241	.17119622	.26150864	.31602609	.34967172	.37543708	.39775622	.41843331	.4384504	.45839667	.47864217	.49947542	.52104008	.54358697	.56729317	.59228194	.61908013	.64819813	.68099397	.72001809	.77370048	.86561906	1.2633871	0	.88537258	Biology
Novel(not previously reported)	Novel(not previously reported)	Novel(not previously reported)	.064277649	.19582474	.25910926	.29430211	.31784499	.33763111	.35643226	.37576598	.39678222	.42050993	.44797933	.47994483	.51665634	.55788374	.60319823	.65215218	.70421642	.75874007	.81647199	.8795985	.95633233	1.0605955	1.4040725	0	.63172966	Chemistry
Improvement on previous papers	Not applicable(previously reported or irrelevant)	Improvement on previous papers	.048983753	.16977179	.22895151	.27635849	.314955	.34803855	.37657505	.40111792	.42295074	.44371325	.46521193	.48971355	.52040154	.56030607	.60717118	.65492421	.70047998	.74391878	.7871964	.83383852	.89266807	.98683029	1.3345575	0	.83165866	Chemistry
	Improvement on previous papers		.062001944	.17356128	.22519833	.2547338	.27705747	.29759896	.31844121	.3407048	.36538804	.39332563	.42536759	.46192926	.50295264	.54776764	.59587312	.64696264	.70038259	.75559258	.81282777	.87498385	.95081955	1.0584803	1.3928915	0	.61394274	Chemistry
Novel(not previously reported)	Novel(not previously reported)	Novel(not previously reported)	.036182284	.10430849	.14927077	.19383293	.23653167	.27698636	.31537789	.35209972	.3874203	.42147613	.45443147	.48657811	.51819527	.54969394	.5815134	.6143043	.64886928	.68645751	.72909349	.78069532	.8526637	.97522628	1.3391523	0	.29331124	Engineering
		Novel(not previously reported)	.053938448	.19563657	.28109378	.33668786	.37305057	.39895672	.41943651	.4371525	.45348787	.46922642	.48496288	.50100034	.51782107	.53570545	.55511272	.57645553	.60035515	.62757719	.65964234	.69968486	.75618255	.84741777	1.2374769	1	.89205414	Biology
Novel(not previously reported)	Novel(not previously reported)	Novel(not previously reported)	.091131985	.26327896	.3499639	.39988542	.43025225	.45323157	.47280061	.49066508	.50766575	.52425349	.54071498	.55727851	.5740459	.59123832	.60906589	.6278556	.6480974	.67052317	.69643098	.72869045	.77559566	.85823405	1.1418097	0	1.0897771	Biology
Improvement on previous papers	Improvement on previous papers	Improvement on previous papers	.033859372	.12310886	.19280291	.26785946	.33821094	.39832371	.44790035	.49026853	.52831185	.56382889	.59805238	.63163781	.66516805	.69936347	.73509657	.77255189	.8118118	.85272348	.8959685	.9441632	1.0055014	1.100902	1.4171562	0	.71652347	Medicine
Improvement on previous papers	Not applicable(previously reported or irrelevant)	Novel(not previously reported)	.061820686	.17861748	.24329519	.29202896	.33298051	.36922026	.4019959	.43282437	.46355349	.49721819	.53769839	.58848834	.6458497	.70263946	.75758684	.81188846	.86519301	.91647857	.96625388	1.0173926	1.0780387	1.1662387	1.4455601	0	.77183187	Chemistry
Novel(not previously reported)	Novel(not previously reported)	Improvement on previous papers	.071947813	.24918503	.33521062	.40468365	.46550024	.51579642	.55610031	.58860242	.61555529	.63883024	.65978897	.67935705	.69823146	.71702147	.73620236	.75635016	.77812582	.8026067	.83159488	.8685019	.92175621	1.0060771	1.3353235	0	.85710394	Biology
Novel(not previously reported)	Improvement on previous papers	Improvement on previous papers	.041614175	.11185056	.15303516	.18471473	.21495587	.2479651	.28399986	.32160604	.35924888	.39592963	.43145651	.46629536	.50115091	.53698611	.57436025	.6136198	.65483731	.6984182	.74532104	.79850918	.8670907	.97317302	1.3573446	0	.30378926	Engineering
Improvement on previous papers	Not applicable(previously reported or irrelevant)	Improvement on previous papers	.05686152	.19596779	.2557267	.29420483	.32312208	.34821224	.37155968	.39402437	.41609538	.43795192	.45983672	.48197126	.5047276	.52851224	.55384171	.58139205	.61209583	.64721274	.68904668	.74127519	.81383634	.92881459	1.2648076	0	.83704102	Biology
Improvement on previous papers	Improvement on previous papers	Improvement on previous papers	.046357036	.1140185	.15360945	.18267989	.20663315	.22982252	.25438756	.28154784	.31157541	.34426373	.37974149	.41818136	.45993423	.50485873	.55200434	.60025811	.64907777	.6988554	.75128829	.81028444	.8869096	1.0093144	1.4019037	0	.2751624	Engineering
Novel(not previously reported)	Improvement on previous papers	Novel(not previously reported)	.057619393	.17913872	.22962391	.25854737	.2806446	.30074388	.32066458	.34130579	.3632642	.38691461	.4125433	.44030178	.47054535	.50367653	.54023945	.58082771	.62629044	.67746133	.73570609	.80408877	.89163327	1.0143842	1.3761643	0	.9685033	Chemistry
Improvement on previous papers	Improvement on previous papers	Improvement on previous papers	.046569407	.17854917	.24157375	.28937554	.32731545	.35930055	.38647175	.4104901	.43338513	.45714235	.48395413	.51627672	.5559994	.60222161	.6526078	.70446455	.75484014	.80308878	.85021067	.89947176	.95953482	1.050826	1.3749375	0	.53786665	Chemistry
Improvement on previous papers	Novel(not previously reported)	Novel(not previously reported)	.065379262	.22410733	.27267784	.30492043	.33185697	.35738957	.38285172	.40862739	.43463403	.46079594	.4870162	.51344866	.54035819	.56802869	.59699905	.62804145	.66221887	.70106781	.74691415	.80374616	.88107008	.99626595	1.4052632	0	.52443278	Biology
Novel(not previously reported)	Improvement on previous papers	Improvement on previous papers	.059307337	.16103768	.21068996	.24710172	.27758431	.30614591	.33425212	.36254889	.39220631	.42494458	.46244532	.50555742	.55322224	.60394728	.65677518	.71050763	.7638672	.81688368	.87098479	.93028647	1.0046299	1.1109179	1.4699999	0	.45577246	Chemistry
Novel(not previously reported)	Novel(not previously reported)	Novel(not previously reported)	.068154812	.21124792	.30011851	.37740797	.44349962	.49623245	.53608531	.5674417	.59425497	.61864948	.64195424	.66486031	.68797147	.71173584	.73658597	.76322937	.79264313	.82616639	.86573458	.91462511	.98159963	1.0843875	1.3745568	0	.95332664	Biology
Novel(not previously reported)	Novel(not previously reported)	Improvement on previous papers	.086759984	.2520982	.31895077	.36130011	.39346403	.42087156	.44534987	.46790504	.48911911	.50960529	.52976257	.5500257	.57069397	.59204555	.61442816	.63826072	.66433644	.69400781	.72938746	.77433777	.83898205	.94353837	1.2290204	0	.89139611	Biology
Not applicable(previously reported or irrelevant)	Not applicable(previously reported or irrelevant)	Not applicable(previously reported or irrelevant)	.091201067	.34607989	.41384244	.44918108	.47366357	.49367118	.51141828	.52794182	.54385674	.55966592	.57580632	.59267724	.61064893	.62994385	.65077412	.67330754	.69793212	.72550762	.7581507	.80115986	.87140346	.99559605	1.2770467	0	.56157362	Biology
Novel(not previously reported)	Improvement on previous papers	Improvement on previous papers	.052648246	.19347829	.26094997	.30130088	.33120888	.35714138	.38113481	.40397328	.42594397	.44738573	.46861553	.48997188	.5116924	.53417617	.55777949	.5829705	.61061209	.64185107	.6786086	.72491491	.79082662	.89627051	1.2690532	0	.36775559	Engineering
Improvement on previous papers	Improvement on previous papers	Improvement on previous papers	.032974303	.14267939	.19148052	.2231214	.24783981	.27039862	.29253519	.31499952	.33818483	.36232346	.38783813	.41520649	.44486678	.47736895	.51296419	.55186689	.59402657	.63996804	.69185477	.75527406	.84604877	.98828351	1.3602533	0	.42054278	Engineering
Improvement on previous papers	Improvement on previous papers	Improvement on previous papers	.06145519	.17704713	.24288601	.29044968	.3282901	.3614428	.39185369	.42052937	.44807005	.47515821	.50274694	.53213692	.56456733	.60122019	.64126623	.68256992	.7239489	.76650596	.81300896	.86870825	.94491017	1.0577403	1.3866141	0	1.0506809	Biology
Improvement on previous papers	Improvement on previous papers	Novel(not previously reported)	.090020418	.27514392	.35817301	.41097152	.44747162	.47730452	.50509262	.53380275	.56611544	.60358459	.64328098	.67847854	.70762932	.73284531	.75622684	.77933103	.8034004	.82973522	.86011982	.89719945	.94821036	1.0301801	1.2988799	0	1.0096482	Medicine
Novel(not previously reported)	Improvement on previous papers	Novel(not previously reported)	.041263103	.1688922	.23612529	.28697938	.3331672	.37813723	.42054373	.45938796	.49462754	.52737856	.55991673	.59541321	.63683176	.68536925	.73885763	.79313546	.84438217	.89199209	.93828684	.98709822	1.0471504	1.1379948	1.4591643	0	.59924269	Chemistry
Novel(not previously reported)	Novel(not previously reported)	Improvement on previous papers	.034784019	.1141693	.14878309	.17692435	.203426	.23045945	.25833875	.28707784	.31656981	.34684622	.37768131	.40932345	.44196838	.47598237	.51174527	.54989654	.59082425	.63501507	.68353033	.73903835	.81111425	.9256838	1.3222531	0	.624457	Chemistry
Novel(not previously reported)	Novel(not previously reported)	Improvement on previous papers	.030747831	.11102062	.16346627	.20844465	.24811774	.28463149	.31899512	.35213923	.38475162	.41715658	.44947141	.48180819	.51409453	.54658556	.57944107	.61326456	.64864993	.68675834	.72946787	.78035259	.84974289	.96515512	1.3342736	0	.6268518	Engineering
Novel(not previously reported)	Novel(not previously reported)	Improvement on previous papers	.069807291	.25380874	.31868422	.37265158	.42895275	.48379904	.53070104	.57033646	.60496211	.63587534	.66381085	.68945938	.71348155	.7365126	.75916934	.78215957	.80635589	.83273572	.86283523	.899279	.94962496	1.0321696	1.2954285	0	1.0395781	Biology
Novel(not previously reported)	Not applicable(previously reported or irrelevant)	Novel(not previously reported)	.031779766	.11565042	.1675483	.21449894	.25339651	.28794283	.32085496	.35282183	.38415819	.41468126	.44426531	.47314447	.50150323	.5296964	.55823195	.58759415	.61860299	.65212691	.68979973	.73468941	.79590762	.89939594	1.265622	0	.59424686	Physics
Novel(not previously reported)	Not applicable(previously reported or irrelevant)	Novel(not previously reported)	.037699819	.15738899	.20372927	.23644149	.26340711	.28810245	.31142366	.33390468	.35588282	.37772864	.39976907	.42225868	.44546825	.46971756	.49534452	.52283287	.55283761	.58624005	.62452137	.67090631	.73543429	.84668016	1.2172439	0	.62716055	Biology
Novel(not previously reported)	Improvement on previous papers	Improvement on previous papers	.059673071	.16461575	.23227775	.28796422	.33699411	.38307261	.42601621	.46448326	.49895102	.53032768	.5600217	.58998585	.6223588	.65934408	.70138752	.74644184	.79132962	.83441567	.87688535	.92222393	.97999358	1.073395	1.4265535	0	.88422626	Chemistry
Improvement on previous papers	Improvement on previous papers	Novel(not previously reported)	.061852574	.21324134	.29878289	.35935014	.40473348	.43980902	.46824688	.49291611	.51564813	.53733885	.55865842	.58007592	.60192609	.62449014	.64818394	.67347533	.70104063	.73179376	.76732922	.81101757	.87221193	.97284651	1.2691935	0	.5707283	Biology
Improvement on previous papers	Improvement on previous papers	Improvement on previous papers	.065653443	.2185697	.29878867	.35799199	.40881717	.4552809	.49832916	.53871262	.57697415	.61277926	.64577961	.67602086	.70410824	.7309556	.75739074	.78424174	.81259406	.84375668	.87972498	.92407346	.98568696	1.0838649	1.3842223	0	1.1053971	Biology
		Novel(not previously reported)	.065875769	.19106251	.23503047	.26498145	.28922039	.31167167	.33363372	.35580128	.37882018	.40374678	.43189287	.46481699	.50356877	.5473662	.59376252	.63943851	.68321967	.7255193	.76844245	.81504673	.87395257	.96712029	1.3548855	0	.77777636	Chemistry
Improvement on previous papers	Novel(not previously reported)	Novel(not previously reported)	.070332408	.18689656	.24118829	.2788837	.31033468	.34028089	.37036836	.40182376	.43640971	.47567534	.51992917	.56713855	.61436975	.66077912	.7062031	.75086927	.7948066	.83860302	.88437915	.9365865	1.007133	1.1171869	1.4351697	0	.70709765	Physics
Novel(not previously reported)	Not applicable(previously reported or irrelevant)	Not applicable(previously reported or irrelevant)	.070207596	.21892071	.31683058	.37803942	.41890723	.45076424	.47747219	.50078654	.52172321	.54093373	.55893117	.57605296	.59269559	.60919791	.62590206	.64328361	.66195846	.68281817	.7073282	.73867339	.78678668	.88301462	1.2223332	0	.63870287	Biology
Improvement on previous papers	Novel(not previously reported)	Novel(not previously reported)	.058197916	.14568496	.19722891	.23458552	.26451254	.29203546	.31884885	.3457936	.37411439	.40539634	.4414472	.48312366	.53000259	.58148956	.63655573	.69317728	.74957609	.8054992	.86235309	.92358166	.99890488	1.1045778	1.4563686	0	.52742463	Chemistry
Improvement on previous papers	Novel(not previously reported)	Novel(not previously reported)	.076991677	.28718305	.35621828	.39271671	.41927499	.44168544	.46185601	.48083109	.49912995	.51724672	.53547144	.55414653	.57360768	.59421569	.6163851	.64067221	.66791821	.69926667	.73684806	.78440291	.8513692	.95480055	1.2397333	0	1.3622099	Biology
Improvement on previous papers	Improvement on previous papers	Improvement on previous papers	.053421795	.15326327	.19870758	.22792172	.24983573	.26887858	.28690892	.30506235	.32438755	.34608448	.37160039	.40223873	.43866086	.47994381	.52371109	.56800705	.61241752	.65719396	.7035141	.75431526	.81860429	.92050087	1.33761	0	.52191061	Chemistry
Novel(not previously reported)	Novel(not previously reported)	Novel(not previously reported)	.038684666	.10813469	.14374804	.17394543	.20377523	.23667848	.27311385	.31174392	.35062945	.38884848	.42614639	.46297085	.50003731	.53822851	.57815516	.6203267	.66483593	.71235317	.76397085	.82244635	.89724553	1.0093367	1.3482859	0	.39615178	Physics
Improvement on previous papers	Not applicable(previously reported or irrelevant)	Improvement on previous papers	.053295016	.18203622	.23348039	.27251989	.3063755	.3382538	.36901355	.39921534	.42907763	.4590683	.49056643	.5253967	.56574631	.61266685	.66603941	.72305059	.77889985	.83119279	.88142782	.93391746	.99904615	1.1027788	1.5072086	0	.78195298	Chemistry
Improvement on previous papers	Improvement on previous papers	Improvement on previous papers	.045275986	.14131302	.19570583	.2446413	.29103613	.33650059	.37881142	.417849	.45458269	.49091536	.52987736	.5745002	.6258328	.68107736	.73672444	.79055268	.84107506	.88844496	.93475705	.98389435	1.0459917	1.1488966	1.5049539	0	.47086167	Chemistry
Improvement on previous papers	Improvement on previous papers	Improvement on previous papers	.052799404	.15440631	.2222603	.2951594	.37281567	.44889086	.52011687	.58348703	.63766408	.6835891	.72324884	.75827837	.79036969	.82084227	.85099179	.88194281	.91474795	.95065236	.99084449	1.0380815	1.1000596	1.1954479	1.4708846	0	1.1254929	Medicine
Improvement on previous papers	Improvement on previous papers	Improvement on previous papers	.054111004	.14390737	.19453859	.23323315	.26613265	.29704982	.32724029	.35693377	.38611698	.41618812	.44966614	.48938698	.53683186	.59127271	.64930975	.70716178	.76306272	.81726706	.87118888	.92809308	.99680287	1.0938593	1.4286723	0	.38163239	Physics
Novel(not previously reported)	Novel(not previously reported)	Improvement on previous papers	.088313341	.29492962	.40921915	.47518933	.51764601	.54997325	.57674408	.60012639	.62128413	.64087045	.65933371	.67701995	.69413126	.71095467	.72770667	.74465621	.76224595	.78107065	.80222583	.827986	.86534274	.93689883	1.2400163	0	.9469552	Biology
Novel(not previously reported)	Novel(not previously reported)	Novel(not previously reported)	.032846689	.11748481	.1616165	.19541728	.22625774	.25735849	.28954905	.32273459	.35611701	.38921362	.42185891	.45464289	.48825854	.5236758	.56164294	.60242045	.64598024	.69236046	.74325097	.80342162	.88679117	1.0203336	1.3720478	0	.29188067	Engineering
Novel(not previously reported)	Novel(not previously reported)	Novel(not previously reported)	.0665254	.17302972	.26211649	.3686803	.47485721	.55868775	.61898315	.66007829	.68940938	.7125293	.73231393	.75031614	.76738405	.7841565	.80104876	.81855839	.83719039	.8576389	.88108003	.90974337	.95017266	1.0194196	1.3427348	0	.7310859	Biology
Not applicable(previously reported or irrelevant)	Novel(not previously reported)	Novel(not previously reported)	.055458665	.17738044	.28467762	.40721273	.52626109	.61731768	.67636502	.71611667	.74715006	.7740196	.7986849	.82212168	.84483564	.86728233	.8898347	.91283315	.93679643	.96254247	.99138528	1.0260199	1.0747341	1.1593783	1.4418368	0	.86700177	Biology
Improvement on previous papers			.029943585	.15680665	.24067819	.29705036	.32935238	.35369295	.37497377	.39514625	.41529983	.43622404	.45853859	.48236895	.50793111	.53524655	.56436443	.59542775	.6287899	.66538209	.70702177	.75832891	.83244419	.95326191	1.3329161	0	.55547756	Biology
Not applicable(previously reported or irrelevant)	Improvement on previous papers	Improvement on previous papers	.081299424	.2184853	.27334315	.31043029	.33873153	.36333239	.38615197	.40806365	.42936254	.45026672	.47119188	.49277443	.51591706	.54172832	.57083315	.6026504	.6360423	.67034411	.70694596	.74903226	.8059091	.90163893	1.2619607	0	.83618087	Chemistry
Novel(not previously reported)	Novel(not previously reported)	Novel(not previously reported)	.060437858	.23604655	.32829422	.37934345	.41107017	.43559676	.45679343	.47629493	.49487758	.51294124	.53068113	.54831076	.56601661	.58417177	.60317361	.6235345	.6459437	.67141938	.70148063	.73921454	.79268175	.88350248	1.2987301	0	.87479222	Biology
Improvement on previous papers	Improvement on previous papers	Improvement on previous papers	.03627795	.13332975	.22089708	.28874946	.33715165	.37600267	.41016668	.44186664	.4720915	.50140858	.53011763	.55873686	.58783793	.61778837	.64905393	.68217492	.71750057	.75566673	.79799646	.84719312	.91187614	1.0109949	1.2930545	0	.6796177
Novel(not previously reported)			.047843575	.12553549	.16254258	.19031811	.21384752	.23642576	.2599721	.28588146	.3148222	.347063	.38249403	.42120731	.46333975	.50854349	.55614805	.60517454	.65524065	.70631719	.75969756	.81798351	.89046955	.99726325	1.3799554	1	.93041217	Physics
Improvement on previous papers	Novel(not previously reported)	Novel(not previously reported)	.035118818	.10998988	.15187234	.19089353	.22824228	.26547885	.30317074	.34088844	.37778443	.41344005	.44779402	.48133361	.51478922	.54890716	.5843159	.62180305	.66178954	.70476997	.75177884	.80549347	.87489706	.98117256	1.3201241	0	.3063696	Chemistry
Not applicable(previously reported or irrelevant)	Novel(not previously reported)	Novel(not previously reported)	.064004183	.24393594	.35896778	.40047002	.42418903	.44268364	.45888805	.47385919	.48819768	.50226724	.51637447	.53074157	.54562294	.56130958	.57815951	.59659827	.61733329	.64133406	.6702925	.70759976	.76228768	.85718668	1.1913536	0	.77554935	Biology
Improvement on previous papers	Not applicable(previously reported or irrelevant)	Improvement on previous papers	.033995152	.15873742	.22159374	.25592345	.28169489	.30475569	.32736671	.35077989	.37569636	.40230131	.43052143	.45987111	.49007607	.521047	.55286419	.58558345	.62005365	.6576798	.70071685	.75421154	.83122277	.95364285	1.3121593	0	.54099965	Physics
Novel(not previously reported)	Improvement on previous papers	Improvement on previous papers	.051626563	.16386646	.21711421	.25274479	.27942467	.30205858	.32327449	.34505767	.36933953	.39810306	.43327278	.47485697	.52053344	.56841397	.61864662	.67167103	.72680175	.7835592	.84309024	.90786779	.98598748	1.0909095	1.3979862	0	.71565259	Chemistry
Not applicable(previously reported or irrelevant)	Novel(not previously reported)	Novel(not previously reported)	.067750812	.21204406	.27364838	.31946778	.35931611	.39758277	.43313742	.46498311	.49456394	.52426994	.55650485	.59283406	.63313133	.67651278	.72283125	.77168757	.82199395	.87270319	.92417502	.97913641	1.0459151	1.1457256	1.4774361	0	.86353827	Chemistry
Novel(not previously reported)	Not applicable(previously reported or irrelevant)	Improvement on previous papers	.055360317	.12650383	.16731477	.20003724	.22991252	.26103133	.29455674	.3301546	.36665791	.40345836	.4405728	.47857785	.51829362	.56064796	.60585731	.6536178	.70345914	.75523984	.80986583	.86992395	.94430399	1.05327	1.38887	0	.79793918	Physics
Novel(not previously reported)	Not applicable(previously reported or irrelevant)	Novel(not previously reported)	.10585612	.26092011	.32526737	.38221335	.43734926	.48697305	.5284915	.56204903	.58940428	.61243618	.63260365	.65104079	.66848743	.68561494	.70302737	.72126693	.7411083	.76361817	.79034626	.82441115	.8742404	.96071035	1.2357248	0	1.0629905	Medicine
Novel(not previously reported)	Improvement on previous papers	Improvement on previous papers	.047008514	.111292	.14645636	.17834872	.21042782	.24354303	.27716821	.31116831	.34511214	.3789013	.41239095	.44597507	.4799633	.51500726	.55176473	.59097356	.63316715	.67891777	.729087	.78637004	.86047655	.97681516	1.3586886	0	.84327847	Engineering
Novel(not previously reported)	Novel(not previously reported)	Novel(not previously reported)	.062567472	.14634091	.18868107	.22109753	.24798906	.27250218	.29643404	.32117355	.34799111	.37781823	.41136467	.44878781	.48962039	.53224623	.57517695	.61797053	.6611138	.70537144	.75244629	.80538207	.87363648	.97704768	1.3332742	0	.45845753	Physics
Improvement on previous papers	Novel(not previously reported)	Novel(not previously reported)	.070414245	.1955359	.29406691	.39484227	.48066413	.53986156	.58347893	.61943853	.65083569	.67925531	.70586979	.73148119	.75661862	.78174317	.80732322	.833929	.86213696	.89282012	.92737496	.96865863	1.0258021	1.1231006	1.3904002	0	1.0438496	Biology
Not applicable(previously reported or irrelevant)	Improvement on previous papers	Novel(not previously reported)	.050756693	.13619232	.18150377	.21344256	.24010807	.26624209	.29400676	.32430887	.35720807	.39211476	.4288308	.46752167	.5085783	.55191952	.59714472	.64383948	.69170594	.74108398	.79313743	.85057724	.92251885	1.0256157	1.3460109	0	.5625937	Physics
Novel(not previously reported)	Not applicable(previously reported or irrelevant)	Novel(not previously reported)	.034664392	.09861207	.14791071	.19205773	.23114389	.2672658	.30206496	.33632076	.37029982	.40385616	.4369421	.46971661	.50237656	.53531224	.56900728	.60409379	.64141899	.68211782	.72768921	.78131366	.85276753	.96848428	1.3454769	0	.21588671	Engineering
Improvement on previous papers	Novel(not previously reported)	Improvement on previous papers	.030723214	.092217982	.12867278	.16517091	.20122892	.23621285	.27023655	.30395496	.33762813	.37150502	.40543002	.43924826	.47301632	.50693595	.54132211	.57671857	.61390376	.65392315	.69903839	.75337911	.82940018	.95951414	1.3482033	0	.41395599	Engineering
Novel(not previously reported)	Novel(not previously reported)	Improvement on previous papers	.019943535	.079338193	.12059146	.16269159	.20432079	.24543577	.28573596	.32488459	.36249018	.39820731	.43218166	.46482545	.49657595	.5280596	.55995417	.59292257	.62780368	.66561675	.70804173	.75803983	.82541275	.93613297	1.2978587	0	.18378621	Engineering
Improvement on previous papers	Improvement on previous papers	Not applicable(previously reported or irrelevant)	.13048583	.26541561	.33517778	.37779522	.40849847	.43520802	.45994157	.48340338	.50594068	.52786398	.54942155	.57097328	.59269392	.61490655	.63777161	.66175985	.68738604	.71559405	.74790978	.7876001	.84388924	.93916583	1.2357504	0	1.2616627	Chemistry
Novel(not previously reported)	Improvement on previous papers	Novel(not previously reported)	.048455775	.1184445	.15465558	.18306053	.20950222	.23747593	.26830035	.30210066	.33846951	.37700421	.41767043	.4601512	.50411928	.54924756	.59585369	.6438148	.69282699	.74273545	.79454356	.85072964	.91992289	1.0219764	1.3647139	0	.57194859	Physics
Improvement on previous papers	Improvement on previous papers	Novel(not previously reported)	.079892755	.2411738	.33891726	.41086078	.46639866	.51123083	.54925734	.58346391	.6156832	.64720267	.6781292	.70762479	.73486489	.75964618	.78261214	.80454004	.82631385	.84891504	.87378132	.9035871	.94572306	1.0207024	1.2852628	0	1.0902261	Biology
Novel(not previously reported)	Improvement on previous papers	Novel(not previously reported)	.043619633	.12993455	.20704055	.27018917	.31902993	.36010057	.39648658	.43006241	.46200615	.49316514	.52411532	.55529892	.58707786	.6197412	.65359521	.68923998	.72733986	.76905441	.81644326	.87316215	.94906855	1.0636232	1.3712046	0	.69561779	Medicine
Improvement on previous papers	Novel(not previously reported)	Improvement on previous papers	.078049839	.26796049	.37335145	.45691836	.52312434	.57523084	.6182605	.65612477	.69193888	.72724742	.76070142	.78972042	.81413317	.83547556	.85515344	.87428129	.89380473	.9147616	.93847972	.96759969	1.0091927	1.081076	1.3087474	0	.96520144	Medicine
Improvement on previous papers	Improvement on previous papers	Novel(not previously reported)	.067389965	.18382639	.24717498	.29165602	.32750678	.35990334	.39059013	.42046374	.45040256	.48086691	.51258206	.54651368	.58331287	.62214136	.66139174	.70002955	.73859024	.77890337	.8243916	.88095343	.95838284	1.068832	1.4225364	0	.29018539	Engineering
Novel(not previously reported)	Improvement on previous papers	Improvement on previous papers	.034931242	.1623491	.2226395	.26193619	.29248703	.32021326	.34767812	.37616622	.40665734	.44099206	.48123872	.52786839	.57843316	.6293292	.67848921	.72564149	.77080369	.81464183	.85841006	.90488005	.96178705	1.0480301	1.3950267	0	.60143083	Chemistry
Improvement on previous papers	Novel(not previously reported)	Novel(not previously reported)	.070991695	.19335914	.25670874	.29635572	.32398158	.34714884	.36910117	.39174533	.41639334	.44417185	.47595662	.51234353	.5529331	.59693676	.64424694	.69454074	.74677038	.79953897	.85285032	.90902287	.97627538	1.0713949	1.3709073	0	.57616782	Chemistry
Not applicable(previously reported or irrelevant)	Improvement on previous papers	Novel(not previously reported)	.033246517	.11567092	.16788137	.21137607	.24760914	.28023863	.31116199	.34137237	.37118101	.40058768	.42969501	.45840251	.48702508	.51573086	.54492748	.57501245	.60656852	.6405986	.67866373	.72413671	.78634095	.8903839	1.2865891	0	.19166088	Physics
Improvement on previous papers	Novel(not previously reported)	Improvement on previous papers	.041302443	.13858235	.20384526	.26062441	.31196558	.36000437	.4055953	.44830132	.48889929	.5285821	.56862974	.61062813	.65594757	.70427692	.75444871	.8046875	.85318631	.89903533	.94357765	.99075335	1.050807	1.1510954	1.5155772	0	.76203668	Chemistry
Improvement on previous papers	Improvement on previous papers	Improvement on previous papers	.085777819	.26916301	.34941506	.40593654	.45242417	.49292952	.5284397	.55945837	.58651602	.6106807	.63300347	.65453756	.67650056	.70014668	.72681189	.75803137	.79499608	.83838689	.8875224	.94059783	1.00204	1.0886059	1.367442	0	.71780044	Chemistry
Novel(not previously reported)	Novel(not previously reported)	Improvement on previous papers	.044733286	.1889773	.26196432	.31419897	.3547858	.38998008	.42266089	.45442545	.48671758	.52138126	.56118429	.60864526	.66258043	.71749485	.77056158	.82141542	.87034714	.91737008	.96344376	1.0115396	1.0706087	1.1645831	1.468031	0	1.0224756	Chemistry
Novel(not previously reported)	Not applicable(previously reported or irrelevant)	Improvement on previous papers	.03501004	.089524388	.13174087	.17520988	.21492696	.25258893	.28913099	.3246125	.35884959	.3917858	.42350572	.45441455	.48482251	.51516789	.5459795	.57791251	.6117053	.64863539	.69043446	.74075496	.81007606	.92663902	1.2865698	0	.15095001	Physics
Improvement on previous papers	Improvement on previous papers	Improvement on previous papers	.041313648	.17305321	.24738073	.30221772	.35130274	.39860827	.44292152	.48351383	.52042091	.554456	.58749521	.62231159	.66171658	.70725018	.75791621	.81122434	.86424947	.91570389	.96690172	1.0210793	1.086066	1.1797862	1.5054116	0	.49642521	Chemistry
Improvement on previous papers	Improvement on previous papers	Improvement on previous papers	.07367295	.31701702	.38547713	.42275023	.44835824	.46958679	.48875159	.50693023	.52465099	.54236948	.56040645	.57913327	.59893429	.62024653	.6437999	.67040318	.70127296	.73823392	.78405315	.84279251	.92131341	1.027519	1.2951705	0	.74630249	Chemistry
Novel(not previously reported)	Improvement on previous papers	Novel(not previously reported)	.044443071	.14947873	.21747172	.2693218	.31262374	.3529008	.39199495	.43050426	.46863288	.50766981	.55037951	.5989058	.6521191	.70704973	.76284254	.81880826	.87358516	.92553419	.97593659	1.0283951	1.0917161	1.1852056	1.5196888	1	.94081998	Chemistry
Novel(not previously reported)	Novel(not previously reported)	Novel(not previously reported)	.064374685	.21913135	.28980303	.32436293	.34781998	.36798471	.38704354	.40604287	.42543501	.44567871	.46706122	.489856	.5144217	.54127073	.57102394	.60473269	.64385706	.69042563	.74652934	.81389719	.89722347	1.0085313	1.3378587	0	1.0646999	Chemistry
Improvement on previous papers	Improvement on previous papers	Improvement on previous papers	.039361417	.1207853	.16654176	.19722563	.22160381	.24412268	.26691633	.291269	.31828398	.34920788	.3852852	.42760825	.47571778	.52682066	.57825023	.62936836	.67983472	.73010647	.78144169	.83797216	.9104138	1.0240583	1.4066799	0	.37327784	Engineering
Not applicable(previously reported or irrelevant)	Novel(not previously reported)	Novel(not previously reported)	.053195417	.1727795	.23183393	.27651107	.31249702	.34379673	.37251687	.40004265	.42741454	.45514405	.48332274	.5119065	.54074585	.57005143	.60037947	.63257468	.66795385	.70814097	.75564611	.81438142	.89397025	1.0129565	1.3360628	0	.56233168	Biology
Novel(not previously reported)	Novel(not previously reported)	Novel(not previously reported)	.029946685	.11879432	.17293978	.21969342	.26008111	.29674149	.33049768	.36222559	.39248383	.42177075	.45040584	.47867662	.5068146	.53509772	.56385386	.59353793	.62458014	.65791887	.69532454	.74021006	.80327189	.91518098	1.2951224	0	.23680121	Physics
Novel(not previously reported)	Not applicable(previously reported or irrelevant)	Not applicable(previously reported or irrelevant)	.050096154	.15476692	.19638956	.22719061	.25443029	.28203261	.31150365	.34294891	.37500262	.40625668	.43618721	.46499503	.49324089	.52149898	.55041581	.58054495	.6123724	.64693213	.6862011	.73441303	.80382848	.92085379	1.292097	0	.88767827	Engineering
Novel(not previously reported)	Novel(not previously reported)	Novel(not previously reported)	.035925508	.14654595	.19277865	.22500271	.25198936	.27766621	.30346036	.32988727	.35697621	.38577878	.41880667	.45921654	.50886822	.56528318	.62408692	.68164212	.73655003	.78908163	.84093052	.89594787	.96437067	1.0711522	1.470675	0	.7778821	Chemistry
		Novel(not previously reported)	.052764773	.14398491	.1820128	.20963848	.23331046	.25622422	.28011096	.30651623	.3373763	.37458807	.41912693	.46849632	.5182851	.56641269	.61343193	.65998459	.70624775	.75239241	.80011338	.85263127	.92028713	1.0289479	1.3929063	0	.63567066	Engineering
Novel(not previously reported)	Novel(not previously reported)	Improvement on previous papers	.089274049	.22921419	.31079078	.39489585	.47432077	.54155254	.59326994	.63300443	.6639353	.68879962	.7095412	.72758222	.74390292	.75928646	.77416825	.78909504	.80453104	.82121927	.84023809	.86383843	.89863634	.96492058	1.2638414	0	1.2679938	Biology
Novel(not previously reported)	Novel(not previously reported)	Novel(not previously reported)	.029780746	.24452209	.36370647	.43934095	.49886632	.5512982	.59836566	.64005828	.67648828	.70844746	.73705935	.76341522	.78854299	.81334674	.83852673	.86487436	.89317632	.92444998	.9602679	1.0040154	1.0645646	1.1597879	1.3763769	0	.56635076	Chemistry
Improvement on previous papers	Not applicable(previously reported or irrelevant)	Novel(not previously reported)	.05061847	.21344793	.27804857	.3138184	.33922648	.36057729	.38010669	.3989929	.41817278	.43857151	.46135932	.48823905	.52064598	.55829805	.59805381	.63770103	.67749125	.71906948	.76521873	.82081097	.89655912	1.0078071	1.3655314	0	.53958368	Engineering
Novel(not previously reported)	Improvement on previous papers	Improvement on previous papers	.0766868	.18547702	.23644918	.26745182	.29129708	.31377107	.33744407	.36385739	.39389759	.4280659	.46651047	.50874156	.55352283	.59975272	.64714718	.69606233	.7459926	.79670644	.84888965	.90530115	.9748612	1.0790333	1.3872552	0	.83816743	Chemistry
Improvement on previous papers	Not applicable(previously reported or irrelevant)	Novel(not previously reported)	.057811081	.17263991	.24153674	.28888434	.31982416	.34404075	.36523688	.38509226	.40463257	.42432576	.44454831	.465496	.48725003	.51003134	.53398502	.55952227	.58709002	.61775458	.65349483	.69845378	.76345158	.87337631	1.2873101	0	.53923559
Novel(not previously reported)	Improvement on previous papers	Improvement on previous papers	.062310696	.16843182	.21352088	.24434644	.26969463	.29356635	.31743497	.34219688	.3689689	.39911383	.43428189	.47600383	.52494156	.57993984	.63787228	.69492203	.74956644	.80180103	.85312098	.90701199	.97191697	1.0666579	1.4319549	0	.4147526
Novel(not previously reported)	Improvement on previous papers	Improvement on previous papers	.036800623	.099338412	.13776517	.17587638	.21342063	.24895692	.28272289	.31557137	.34787798	.37963778	.41081393	.44162369	.47231442	.50334251	.53519928	.56869733	.60474128	.64465588	.69053364	.74667031	.82651055	.96127665	1.3189595	0	.60236454	Engineering
Novel(not previously reported)	Novel(not previously reported)	Novel(not previously reported)	.046798646	.13870525	.18116218	.21165198	.23850143	.26593328	.29564726	.32807493	.36299807	.39980501	.43847275	.4789781	.5214752	.56640035	.61381865	.66410047	.71738565	.77342236	.83330262	.89998281	.98307711	1.0998642	1.4432898	0	.36893892	Physics
Novel(not previously reported)	Not applicable(previously reported or irrelevant)	Improvement on previous papers	.034726322	.091889501	.12707579	.15880275	.19072545	.22583181	.26419705	.30444729	.34467143	.38385022	.42179775	.45923573	.49719882	.53685689	.57911885	.62429214	.67229557	.72300327	.77704835	.83703244	.91195607	1.0254389	1.3868883	0	.24213523	Physics
Improvement on previous papers	Not applicable(previously reported or irrelevant)	Improvement on previous papers	.063648283	.25574976	.34786111	.40533864	.44356555	.47303784	.49779266	.51965928	.53963685	.55834305	.57605696	.59313571	.60982144	.62637961	.64314801	.66050589	.67919195	.70018828	.72565341	.75998497	.81518328	.91374463	1.2436943	1	.92651898	Biology
Novel(not previously reported)	Novel(not previously reported)	Novel(not previously reported)	.050697088	.19549704	.26662666	.31264317	.34914917	.38248527	.41500109	.4481461	.48315662	.52046776	.55938339	.59878802	.63820386	.67762113	.71676469	.75529432	.79251581	.82882923	.86569279	.90625751	.9594388	1.0487099	1.3847096	0	.35785562	Physics
Novel(not previously reported)	Novel(not previously reported)	Improvement on previous papers	.078766882	.22953916	.29227793	.32549047	.34944201	.37048686	.39054316	.41060168	.43119413	.45265794	.47521001	.49899328	.52410114	.5507831	.57928991	.61014152	.6442185	.6829952	.72904742	.78694743	.86743736	.98784065	1.3605907	0	.88411379	Biology
Novel(not previously reported)	Novel(not previously reported)	Novel(not previously reported)	.0989151	.30473733	.37475526	.41453934	.44361758	.46887285	.49259514	.515616	.53806299	.56001163	.5816443	.60328352	.6254108	.64836633	.6723702	.697644	.72436994	.75301325	.78460521	.82151896	.87088215	.95075256	1.1782546	0	.98218924	Medicine
Improvement on previous papers	Improvement on previous papers	Novel(not previously reported)	.045113742	.14635187	.20789909	.24984699	.28236806	.31087095	.33743328	.36355418	.39116025	.42251557	.45951974	.5029453	.55151212	.60328794	.6566003	.70980668	.76232201	.81522405	.87078512	.93237746	1.0086565	1.1136785	1.4308034	0	.6684202	Chemistry
Not applicable(previously reported or irrelevant)	Improvement on previous papers	Novel(not previously reported)	.045550168	.16058999	.21461052	.24621153	.26972759	.29045993	.3103568	.33038777	.35117424	.37313652	.39666545	.42222738	.45052552	.48219287	.51759452	.55657178	.59857428	.64316356	.69143605	.74720562	.82333815	.94632888	1.3412406	0	.40440643	Engineering
Novel(not previously reported)	Improvement on previous papers	Novel(not previously reported)	.046268106	.1727646	.24385929	.29122126	.32706845	.35824978	.38758272	.41667545	.44648981	.47775567	.51112199	.54700303	.58567977	.62783504	.67390192	.72261757	.77129984	.81855083	.86543214	.91529	.97686756	1.06987	1.4379749	0	.49704748	Physics
Novel(not previously reported)	Not applicable(previously reported or irrelevant)	Improvement on previous papers	.043332338	.11051637	.14410365	.17435479	.20414114	.23438597	.26514566	.29643393	.32810986	.35992807	.39178401	.4238683	.4566443	.49081933	.52738571	.56706715	.61038065	.65757602	.70979512	.77126271	.85635442	.99806267	1.3491691	0	.50679624	Chemistry
Novel(not previously reported)	Improvement on previous papers	Improvement on previous papers	.041956663	.17916191	.24009478	.27276683	.2975803	.32052696	.34362745	.36807442	.39454567	.42360252	.45563167	.49091697	.52945352	.57140476	.6171838	.66713995	.72143316	.7796517	.84223866	.91150159	.99598944	1.111084	1.381672	0	.55141401	Chemistry
Novel(not previously reported)	Improvement on previous papers	Novel(not previously reported)	.036877513	.09923321	.13640171	.16927451	.20217472	.23767477	.27587903	.31513178	.35390031	.39124912	.42732638	.46262932	.49806285	.53439003	.57231498	.61215651	.65395391	.69778383	.74480736	.79794407	.86727357	.97875416	1.3289967	0	.30645472	Engineering
Novel(not previously reported)	Novel(not previously reported)	Improvement on previous papers	.066475213	.29774612	.37790132	.43285745	.48051012	.52341765	.55861819	.58582592	.60765219	.62634981	.64329219	.65927786	.67483544	.69033641	.70618743	.72273779	.74053574	.76031947	.78328151	.81188726	.85312408	.92339426	1.2417616	0	.98956352	Biology
Improvement on previous papers	Improvement on previous papers	Improvement on previous papers	.070071936	.18431318	.23456037	.26600337	.28997898	.31144607	.33232492	.35357422	.37575233	.39917117	.42392874	.45026183	.47813261	.50760984	.5388912	.57223403	.60806084	.64701033	.69010097	.74001944	.80513251	.90753418	1.2713879	0	.64969349	Biology
Novel(not previously reported)	Not applicable(previously reported or irrelevant)	Not applicable(previously reported or irrelevant)	.045631945	.1349591	.170165	.19443983	.21595752	.23821616	.26274496	.29004896	.32000566	.35210741	.38554472	.41995955	.45508164	.49100214	.52797556	.5665704	.60722232	.65065181	.69782996	.75218374	.82451415	.94290304	1.3539617	1	.70603836	Engineering
Not applicable(previously reported or irrelevant)	Novel(not previously reported)	Novel(not previously reported)	.12395179	.34112406	.42846483	.48531371	.53330421	.58004975	.6234268	.65950966	.68814921	.71147192	.73148543	.74944651	.76617557	.78226268	.79813933	.81421101	.83098269	.84898949	.86915869	.89335006	.92692387	.984321	1.188307	0	.92149496	Biology
Not applicable(previously reported or irrelevant)	Not applicable(previously reported or irrelevant)	Improvement on previous papers	.051914752	.13375962	.17152005	.19936562	.22336102	.24629581	.26903516	.29232603	.31693172	.34353238	.37273252	.40495729	.44019455	.47806585	.51820087	.56022298	.60393608	.64947754	.69819278	.75357527	.82680142	.94534838	1.3638425	0	.43740064	Engineering
Novel(not previously reported)	Novel(not previously reported)	Novel(not previously reported)	.082774937	.25499618	.34393549	.41254455	.46778226	.50966227	.54403645	.57440233	.6024006	.62896091	.65457284	.67955965	.70435691	.72923863	.75457197	.78079677	.80851936	.83863986	.87244922	.91303962	.96875107	1.059888	1.3540184	0	.86794174	Medicine
Improvement on previous papers	Not applicable(previously reported or irrelevant)	Novel(not previously reported)	.043828726	.13708013	.17684507	.20359516	.22544855	.2461589	.26722854	.2894522	.31343108	.33940327	.36789268	.39944613	.43484604	.47473437	.5186379	.56474352	.61140668	.65831244	.70646679	.75910378	.82529467	.93054283	1.3252327	0	.60718673	Chemistry
Improvement on previous papers	Improvement on previous papers	Improvement on previous papers	.059146821	.19576621	.26193893	.31574988	.36296302	.40832859	.44965351	.48414397	.51329792	.54004496	.56707191	.59675789	.63149667	.67231178	.71842611	.76749647	.81640756	.86298794	.90807843	.95544875	1.0142627	1.1074208	1.4223251	0	.76240116	Biology
Novel(not previously reported)	Improvement on previous papers	Novel(not previously reported)	.033183455	.16415733	.21452492	.25143725	.28225219	.31034011	.33649653	.3617692	.38782638	.41725117	.45342422	.49998152	.55614233	.61541855	.67480004	.73384434	.79108483	.84531701	.89773619	.95166093	1.0164859	1.1153709	1.4282296	0	1.1078111	Chemistry
Novel(not previously reported)	Novel(not previously reported)	Novel(not previously reported)	.085885286	.23907441	.36032242	.42611051	.47253478	.50762177	.53452641	.55672687	.57716513	.59801984	.62148321	.64976096	.68350577	.7201792	.75774384	.79614049	.83557171	.87609696	.91855216	.96497917	1.0214275	1.1010773	1.3407787	0	.80290508	Chemistry
Improvement on previous papers	Novel(not previously reported)	Improvement on previous papers	.035250366	.1627425	.20911556	.24258298	.27268189	.30382144	.33730441	.37301683	.41006207	.44793314	.48644018	.52538645	.56486624	.60482246	.64551312	.68724263	.73040432	.77537048	.82296085	.87568319	.94124502	1.0385891	1.3706725	0	.301669	Physics
Novel(not previously reported)	Improvement on previous papers	Improvement on previous papers	.03047955	.080310941	.12249905	.16871989	.2111634	.25010121	.28711921	.32298797	.35775882	.39154255	.42443281	.45662796	.48848397	.52025974	.55242187	.58556914	.62049603	.65837288	.70114481	.75276095	.82416224	.94524747	1.318445	0	.32920849	Engineering
Novel(not previously reported)	Improvement on previous papers	Novel(not previously reported)	.053928316	.14202535	.19015974	.22517395	.25369644	.28003633	.30599594	.33214325	.3590256	.38806027	.4214313	.46096003	.50684345	.55807334	.61253577	.66778052	.72244102	.7765727	.83134061	.88992381	.96148628	1.0625365	1.3951504	0	.53592622	Chemistry
Not applicable(previously reported or irrelevant)	Not applicable(previously reported or irrelevant)	Improvement on previous papers	.082898676	.19730955	.26206321	.31229413	.35192031	.3858878	.4161517	.44391865	.46996635	.49495113	.51921451	.5432567	.5675801	.59255147	.61870265	.64664912	.67733896	.71204567	.75312626	.80499721	.87966454	1.002517	1.3227415	0	1.1021872	Biology
Novel(not previously reported)	Not applicable(previously reported or irrelevant)	Novel(not previously reported)	.042811036	.11853683	.1984154	.25973904	.30535054	.34345615	.37721336	.40822834	.43761152	.46620905	.49455339	.52299309	.55191344	.58165991	.61265999	.64535868	.68054223	.71905202	.76263386	.81443119	.88360023	.98864162	1.2880892	0	.72130263	Medicine
Novel(not previously reported)	Improvement on previous papers	Improvement on previous papers	.065812826	.1486848	.1879614	.21484375	.23594534	.25509048	.27404118	.29407918	.31643665	.3425656	.37375718	.41110402	.45426857	.50220138	.55302614	.6054306	.65831876	.71159625	.76604843	.82508284	.89951879	1.0160598	1.3856947	0	.87871116	Chemistry
Improvement on previous papers	Novel(not previously reported)	Novel(not previously reported)	.043171704	.15652567	.22790307	.26483291	.28990376	.31154716	.33228672	.35350883	.37603605	.40021652	.4260205	.45314449	.48117739	.510037	.53985173	.57126623	.60525239	.64355356	.68937141	.74939394	.83964843	.98620164	1.3508606	0	.4592284
Improvement on previous papers	Novel(not previously reported)	Novel(not previously reported)	.095254242	.2411145	.33840865	.41991663	.47733486	.5163129	.54477024	.56746614	.58709103	.60507065	.62239349	.63971746	.65777314	.67738926	.69950378	.72569585	.7581566	.79996121	.85407698	.92053866	1.0007153	1.1000494	1.3801044	0	.98357719	Biology
Not applicable(previously reported or irrelevant)	Novel(not previously reported)	Novel(not previously reported)	.060601294	.16626954	.22810858	.27120072	.30586374	.33692449	.36633795	.39589727	.42784941	.46397859	.50525117	.55072749	.59788239	.6452322	.69224536	.73839217	.78364646	.82847208	.8739087	.92261136	.98193091	1.0693851	1.3726833	0	.36901611	Physics
Novel(not previously reported)	Novel(not previously reported)	Improvement on previous papers	.039027572	.1337319	.18212134	.21643221	.24483538	.27104628	.29630363	.32131511	.34652489	.37220389	.39849603	.42554361	.45329744	.48195702	.51146781	.54209292	.57431114	.60886097	.64739078	.69350696	.75768751	.87044704	1.2912062	0	.59666848
Improvement on previous papers	Improvement on previous papers	Improvement on previous papers	.067728579	.25891036	.3259939	.36287534	.38896364	.41058558	.43000245	.44842577	.46683449	.48612428	.50723076	.53100389	.55779332	.58735281	.61866438	.65062946	.68278325	.71550333	.74996591	.78940493	.84301978	.93975812	1.2962091	0	.64074671	Chemistry
Improvement on previous papers	Improvement on previous papers	Novel(not previously reported)	.040661216	.14451224	.19959551	.24060071	.27231175	.30068547	.32820439	.35629916	.38659084	.42102528	.46078098	.5049895	.55149007	.59906197	.64743721	.69626504	.74462616	.79238522	.84057516	.89264011	.95725375	1.0526866	1.4090266	0	1.0781536	Chemistry
Improvement on previous papers	Novel(not previously reported)	Novel(not previously reported)	.069295824	.17868251	.2358982	.27448088	.30587697	.33536917	.36427736	.39283139	.42120045	.45025474	.48132223	.51617187	.55553603	.59851038	.6425724	.68533874	.72610199	.76568007	.80583191	.84952468	.9049229	.99531049	1.37038	0	.35176063	Engineering
Novel(not previously reported)	Novel(not previously reported)	Improvement on previous papers	.075663149	.19447762	.2563597	.30850089	.35847157	.40751123	.45185632	.49191374	.52995336	.56723857	.60499251	.64452308	.68680561	.73177701	.77795124	.8240642	.86896408	.91237825	.95580864	1.0034873	1.067461	1.1775388	1.4765837	0	.76926166	Chemistry
Improvement on previous papers	Novel(not previously reported)	Improvement on previous papers	.0419783	.13286287	.20042133	.25028038	.28888321	.32216197	.35265023	.38175803	.41022807	.43849277	.46687531	.495516	.52453697	.55401558	.58407289	.61494976	.64717507	.68154871	.71975285	.76533008	.82873422	.9386158	1.3036772	0	.48264563	Engineering
Novel(not previously reported)	Improvement on previous papers	Not applicable(previously reported or irrelevant)	.039388657	.12224948	.18560088	.2623499	.33984232	.41548085	.48530865	.54313552	.59003901	.62942463	.66416836	.69618791	.726753	.75668019	.78675973	.81772578	.85027826	.88539046	.92426652	.96984255	1.031547	1.1316804	1.4375808	0	.72619528	Medicine
Novel(not previously reported)	Novel(not previously reported)	Novel(not previously reported)	.069891512	.19665432	.25585932	.29570705	.32691413	.35473371	.38099587	.40658522	.4320032	.45765573	.48362583	.51004308	.53709006	.56514728	.59462595	.62607175	.65993345	.69675255	.73788774	.78664684	.85271978	.95935971	1.3172849	0	.76495475
Not applicable(previously reported or irrelevant)	Novel(not previously reported)	Novel(not previously reported)	.05966264	.17261845	.26539135	.36186087	.44893879	.51471508	.56397349	.60380954	.63808906	.6686976	.69698536	.72389352	.74991423	.7755273	.80133057	.82795006	.85603255	.8868469	.92225802	.96589905	1.0284969	1.1338058	1.4209514	0	1.0209165	Biology
Improvement on previous papers	Novel(not previously reported)	Novel(not previously reported)	.036907196	.16245419	.21964693	.25968134	.29294062	.32395911	.35397029	.38352811	.4129563	.44255692	.47260064	.5034951	.53572756	.56982613	.60664058	.64698625	.69172108	.74160898	.79792035	.86369205	.94887936	1.0750349	1.4130934	0	.89468551	Chemistry
Novel(not previously reported)	Not applicable(previously reported or irrelevant)	Novel(not previously reported)	.028546631	.089859664	.12594855	.16033232	.19258827	.22295529	.25209594	.28081208	.3096751	.33900452	.36875468	.39896077	.42959291	.46087551	.49302071	.52661788	.56244963	.60181165	.64704627	.70296174	.7843076	.92637068	1.3160886	1	.52927518	Chemistry
Novel(not previously reported)	Novel(not previously reported)	Novel(not previously reported)	.094147861	.24505347	.32400954	.37414521	.40555799	.42861396	.44782513	.46539754	.48238778	.49957275	.51751703	.53678036	.55780244	.58124632	.60784233	.63867211	.67529297	.71974027	.77452874	.84122288	.92312354	1.0289993	1.3207235	0	1.2395915	Chemistry
Not applicable(previously reported or irrelevant)	Novel(not previously reported)	Not applicable(previously reported or irrelevant)	.057243466	.15882045	.21784014	.2785843	.34641653	.413638	.47098744	.52066505	.56469607	.60352921	.63783324	.66886008	.69786847	.72575778	.75344318	.78175664	.81158757	.84390324	.88047683	.92430693	.98461729	1.0827967	1.377123	0	.78217733	Medicine
Novel(not previously reported)	Improvement on previous papers	Improvement on previous papers	.0522241	.19403613	.2882874	.35616225	.39719993	.42536843	.44807422	.46839446	.4877339	.50684726	.5262441	.54630196	.56733072	.58972108	.61375201	.6400246	.66920602	.70233583	.74125254	.78945255	.85523349	.95338249	1.2499118	0	.6429038	Biology
		Novel(not previously reported)	.098762512	.21298712	.26053965	.29453737	.32256877	.34906173	.37572652	.4030773	.43106622	.45953	.48838532	.51749778	.54689282	.57683086	.60755426	.63969386	.67425048	.71273363	.75767738	.8138935	.89463764	1.0313497	1.3709277	0	.62439096	Physics
Novel(not previously reported)	Not applicable(previously reported or irrelevant)	Not applicable(previously reported or irrelevant)	.027609169	.10114568	.15876687	.20840007	.25239187	.29359561	.33324552	.37179601	.40952474	.44632542	.48219538	.51743972	.5522989	.58742416	.62325048	.66080779	.70092857	.74486065	.79433978	.8525281	.92977434	1.0525221	1.4129763	0	.6568594	Engineering
Not applicable(previously reported or irrelevant)	Not applicable(previously reported or irrelevant)	Not applicable(previously reported or irrelevant)	.070963085	.20097244	.27108133	.33093327	.39448774	.46838433	.5381695	.59444082	.64068747	.680709	.7164672	.74968904	.78158641	.81297129	.84488761	.8782537	.91411352	.95345485	.99758571	1.0487399	1.1134555	1.2027535	1.4771845	0	.69582319	Medicine
Improvement on previous papers	Novel(not previously reported)	Novel(not previously reported)	.059415221	.1790241	.23880017	.27539909	.30019301	.32019985	.33820683	.35577726	.37392688	.3936643	.41597885	.44188344	.47218043	.5072825	.54714978	.59123623	.63901782	.69038749	.74718404	.81203926	.89235812	1.0027072	1.3694861	1	1.0555286	Biology
Not applicable(previously reported or irrelevant)	Not applicable(previously reported or irrelevant)	Not applicable(previously reported or irrelevant)	.052569807	.15325159	.22336638	.27774608	.32171202	.36150801	.39894545	.4346	.46872938	.5016942	.53367478	.56501585	.5959751	.62685984	.65803313	.6899277	.72319651	.75877023	.79854488	.84633696	.91357261	1.0323257	1.4137197	0	.40818995	Medicine
Novel(not previously reported)	Improvement on previous papers	Improvement on previous papers	.061733544	.20003778	.27079928	.32289535	.3666023	.40793586	.44684601	.48341173	.51853573	.55326796	.59029496	.63362914	.68448406	.73814678	.79072082	.84142965	.88944811	.93413711	.97681683	1.0208162	1.0748044	1.1609073	1.4542806	0	.6470744	Engineering
Not applicable(previously reported or irrelevant)	Improvement on previous papers	Improvement on previous papers	.047192812	.14218575	.19355255	.230443	.26002491	.2863571	.31084579	.33432597	.35727471	.38003743	.40288925	.42605996	.44983554	.47442031	.50012702	.52738124	.55666995	.58895504	.62590367	.67107797	.73500872	.84581041	1.2286198	0	.61938065	Medicine
Novel(not previously reported)	Improvement on previous papers	Novel(not previously reported)	.054121971	.18578118	.24893248	.29246306	.32596344	.35393292	.37824357	.40055209	.42229462	.44482797	.4695738	.4981029	.53156275	.57087284	.61563796	.66380692	.71309924	.76313168	.81537503	.87303281	.94503284	1.0460999	1.4203745	0	1.0625721	Chemistry
Not applicable(previously reported or irrelevant)	Improvement on previous papers	Novel(not previously reported)	.045733809	.18479192	.28688085	.35041207	.39098465	.42136085	.44616574	.4674257	.4864102	.5039075	.52049088	.53662318	.55261344	.56890535	.58589315	.60398936	.62385452	.64641845	.67315698	.70710236	.75734162	.85053718	1.2693087	0	.5690887
Novel(not previously reported)	Novel(not previously reported)	Novel(not previously reported)	.055565	.20429367	.30189687	.40410686	.50420487	.58922392	.65162814	.6984241	.73394066	.76108557	.78280699	.80117428	.81759048	.83289719	.84767199	.86247599	.87777036	.89422899	.91278416	.93553817	.9681704	1.0274298	1.3011507	0	.97278714	Medicine
Novel(not previously reported)	Novel(not previously reported)	Novel(not previously reported)	.079623103	.24078721	.33479381	.43144381	.51398671	.58177698	.6378423	.68234026	.71780348	.74744558	.77353561	.79769355	.82098401	.84425855	.86829448	.8937524	.92131585	.95208335	.9873786	1.0301813	1.0890527	1.1811128	1.4319214	0	1.176312	Medicine
Novel(not previously reported)	Improvement on previous papers	Improvement on previous papers	.036035538	.11301118	.15647751	.19091302	.2224617	.25321931	.2834059	.31298465	.34200007	.37060869	.39886129	.42689568	.4549157	.48330432	.51245034	.54301178	.57575703	.61172342	.65279138	.70230162	.77002984	.88126516	1.2637116	0	.60893077	Chemistry
Improvement on previous papers	Improvement on previous papers	Improvement on previous papers	.057674229	.23774582	.33978587	.42215335	.49880958	.56957531	.63093078	.6819011	.72411859	.75984859	.79070342	.8180784	.84286928	.86587459	.8876788	.90889674	.93010324	.95214844	.97623169	1.0046947	1.0442748	1.1127778	1.3489723	0	.95087212	Biology
Improvement on previous papers	Improvement on previous papers	Improvement on previous papers	.047225296	.12494677	.16386884	.19278878	.21857411	.24481434	.27274394	.30278593	.33489978	.36911368	.4053638	.44369709	.48421246	.52682519	.57148772	.61772907	.66530502	.71455503	.76640695	.82325917	.89355779	.99714893	1.3873258	0	.28384542	Chemistry
		Improvement on previous papers	.042885542	.11821353	.16297579	.19418097	.21845764	.24120957	.26456749	.28956449	.31671429	.34636974	.37899625	.41497087	.45430267	.49586272	.53833896	.5810318	.62378901	.66731095	.71315116	.76460218	.83161277	.93974906	1.3563683	0	.2409485	Chemistry
Improvement on previous papers			.085796297	.18922609	.24060696	.27706325	.30700839	.33434176	.36032057	.38546509	.41019058	.43482	.45955646	.48477006	.51079702	.53809673	.56708205	.59854048	.63335705	.67284107	.71945995	.77732491	.85667491	.97800744	1.2915177	0	.68226087	Biology
Improvement on previous papers	Improvement on previous papers	Improvement on previous papers	.068534613	.18197089	.25630707	.32071978	.37548751	.42172128	.45867741	.48906213	.51646942	.54392159	.5742445	.61021841	.65237147	.69869184	.74867666	.80187535	.85654002	.9111411	.96662515	1.0253861	1.0938861	1.1840343	1.4415498	0	.6055246	Chemistry
Not applicable(previously reported or irrelevant)	Not applicable(previously reported or irrelevant)	Not applicable(previously reported or irrelevant)	.062214136	.2249769	.32043982	.36659133	.39513439	.41764182	.43769401	.4568494	.47611928	.49611586	.51742405	.54042876	.56556034	.59337771	.62498617	.66182834	.7061578	.76075095	.82743937	.90617669	1.0010726	1.1211768	1.4252198	0	.67883664	Biology
Not applicable(previously reported or irrelevant)	Novel(not previously reported)	Novel(not previously reported)	.10406715	.26719725	.35741472	.40749717	.43970114	.46426183	.48464173	.50239271	.5184893	.53349626	.54792702	.56217659	.57656097	.59137499	.607054	.6241082	.64334536	.66591012	.69389564	.73142791	.7887699	.88783193	1.1999803	0	.85189652	Medicine
Novel(not previously reported)			.027992725	.080570996	.12351018	.16587424	.20441329	.2397812	.27305347	.30495596	.33592612	.36625618	.39619398	.42592901	.45563042	.48548496	.51572943	.5468803	.57934034	.6143831	.65373629	.70162284	.77029204	.89335078	1.3040776	0	.59659719	Chemistry
Novel(not previously reported)	Novel(not previously reported)	Novel(not previously reported)	.074239314	.21868128	.29237974	.33885819	.36950481	.39357972	.41529727	.43694788	.46004528	.48616725	.51663238	.55214727	.59252739	.63684523	.68487167	.73716515	.79391128	.85417086	.91793913	.98683876	1.0670698	1.171124	1.4268043	0	.56751901	Chemistry
Improvement on previous papers	Not applicable(previously reported or irrelevant)	Novel(not previously reported)	.086013556	.26928931	.36311734	.4344846	.48326313	.51815283	.54488158	.56674105	.58548045	.60223973	.61763614	.63221729	.64633381	.66034484	.67463821	.68965447	.70593059	.72439396	.74658406	.7756843	.82076079	.90309924	1.2412131	0	.89154369
Novel(not previously reported)	Novel(not previously reported)	Improvement on previous papers	.055147946	.14682269	.19510806	.23171395	.26362711	.29424089	.32430261	.35388744	.38298184	.41234815	.443515	.47878945	.52024597	.56747663	.61765832	.66725016	.71439648	.75962114	.80508769	.85493505	.91927636	1.0245812	1.3861324	0	.50407135	Engineering
Improvement on previous papers	Novel(not previously reported)	Novel(not previously reported)	.063852549	.19754946	.25256902	.28485322	.30851489	.32939315	.34987324	.37125236	.39463288	.42093819	.45060503	.48375738	.52025807	.5600822	.60352087	.65079427	.70245183	.75929165	.82312751	.89629567	.98662144	1.1056768	1.4540775	0	.69880772	Chemistry
Novel(not previously reported)	Novel(not previously reported)	Novel(not previously reported)	.059879661	.18597525	.29675692	.41452253	.5211215	.59551591	.64385581	.67924923	.70837766	.73412549	.75795692	.78078055	.80320388	.82560897	.84831035	.87181497	.89660263	.92355007	.95401818	.99084044	1.042606	1.1302984	1.4048296	0	1.0808311	Biology
Improvement on previous papers	Novel(not previously reported)	Improvement on previous papers	.068895102	.22131979	.28315258	.32758152	.36263192	.39272898	.41960096	.44452977	.46865094	.49295837	.51838934	.54605734	.57670456	.61041188	.64605373	.68237847	.718997	.7572546	.80001593	.85232896	.92377865	1.030067	1.341269	0	.77945292
Novel(not previously reported)	Novel(not previously reported)	Novel(not previously reported)	.048565269	.1645745	.24987125	.31198013	.36347675	.41081113	.45522976	.49666506	.53524435	.57227695	.61070037	.6537317	.70268166	.75494283	.80709124	.85798651	.90738791	.95517772	1.0023032	1.0518686	1.111879	1.2008183	1.4995705	0	.51817632	Chemistry
Novel(not previously reported)	Novel(not previously reported)	Not applicable(previously reported or irrelevant)	.074339747	.21304852	.25721282	.28672099	.31141114	.33411074	.35576814	.37699336	.39823526	.41995168	.44237489	.4657743	.49033934	.51651514	.54468048	.57541394	.60951209	.64804673	.69276589	.74711758	.81927919	.92514324	1.2840596	0	.75324821	Chemistry
Novel(not previously reported)	Novel(not previously reported)	Novel(not previously reported)	.062668681	.22566009	.28943765	.33166468	.36423802	.39266437	.41896862	.44414985	.46882457	.49353164	.51871288	.54492128	.57279038	.60281247	.63558865	.67203891	.71408761	.76498669	.82914066	.90887392	1.0091648	1.139572	1.4146228	0	.47943467	Engineering
Novel(not previously reported)	Novel(not previously reported)	Novel(not previously reported)	.044540167	.13493443	.18529725	.22439331	.25695395	.28690112	.31635129	.34738308	.38180321	.42115992	.46601599	.51481771	.56539202	.61620247	.66685069	.71671528	.76586902	.81518626	.86606807	.92191958	.99188727	1.0930424	1.4106715	0	.48238236	Physics
Novel(not previously reported)	Novel(not previously reported)	Improvement on previous papers	.075948656	.23748982	.30566096	.34123635	.36395472	.38254356	.3995713	.41622549	.4331181	.45072168	.46931881	.4891628	.51042515	.53350532	.55897081	.58759552	.62067175	.66035366	.70965421	.77329201	.85868239	.9759652	1.3443936	0	.82877165	Biology
Novel(not previously reported)	Not applicable(previously reported or irrelevant)	Not applicable(previously reported or irrelevant)	.030582309	.086796582	.12147462	.15169024	.18085819	.21186215	.2456947	.28189147	.31910717	.35641617	.39377236	.43172944	.47124845	.51325142	.55810452	.60514569	.65359735	.70354891	.75644672	.81602454	.8934955	1.0170622	1.4001775	0	.16625118	Engineering
Improvement on previous papers	Not applicable(previously reported or irrelevant)	Novel(not previously reported)	.056785643	.22735745	.33790559	.41058832	.45624107	.48833877	.51338953	.53433728	.55278838	.56973261	.5857929	.60154736	.61748874	.63416636	.65233779	.67295909	.69769406	.72886366	.76970226	.8240782	.90011984	1.0109146	1.3278122	0	.38633233	Biology
Improvement on previous papers	Improvement on previous papers	Improvement on previous papers	.059088111	.17356855	.24827838	.30509162	.3528893	.3974449	.43935668	.47744155	.51121426	.54148185	.56979406	.59783506	.62720793	.65978825	.69624794	.73503423	.774068	.81295967	.8534565	.89995909	.96456832	1.0768933	1.4001927	0	.5892309	Chemistry
Improvement on previous papers	Not applicable(previously reported or irrelevant)	Improvement on previous papers	.037017703	.14468992	.22432619	.31483579	.40939379	.49525654	.56837416	.62847608	.67683095	.71628928	.74947858	.77847958	.80483758	.82966554	.8539061	.87838727	.90383357	.93128425	.96216184	.99938607	1.0509504	1.1362691	1.4096187	0	.43107039	Medicine
Novel(not previously reported)	Novel(not previously reported)	Novel(not previously reported)	.059194267	.16029531	.25406575	.36181998	.46791255	.54612315	.59575796	.62986791	.65674794	.67992526	.70121294	.72162217	.74182677	.76235896	.78366941	.80636436	.8311764	.85911912	.89169812	.93178499	.98745954	1.0741541	1.3417983	1	.77559811	Biology
Improvement on previous papers	Improvement on previous papers	Novel(not previously reported)	.10001725	.26437676	.33325595	.37875962	.41475946	.44834173	.48166734	.51343906	.54145634	.56557679	.58704656	.60696077	.62640768	.64617181	.66713369	.6903137	.7169193	.74881709	.78838539	.8390798	.90909863	1.0167118	1.3216292	0	.79855305	Biology
Novel(not previously reported)	Not applicable(previously reported or irrelevant)	Not applicable(previously reported or irrelevant)	.030317307	.081060231	.11792099	.15486479	.19041961	.22587967	.26199687	.29843384	.33445466	.36942738	.40333188	.43652898	.46965742	.50340641	.53849798	.57566965	.61539781	.65822715	.70526075	.76014292	.83453166	.95748794	1.3415301	0	.36784399	Engineering
Not applicable(previously reported or irrelevant)	Not applicable(previously reported or irrelevant)	Novel(not previously reported)	.035365641	.16271144	.24195188	.30013901	.34221268	.37679136	.40794599	.43742138	.46623522	.4949739	.52400696	.55345702	.58337986	.61376244	.64470243	.67648524	.70975912	.74565101	.78657842	.83756977	.91324389	1.0457155	1.3699424	0	.86105698	Engineering
Improvement on previous papers	Not applicable(previously reported or irrelevant)	Improvement on previous papers	.06453383	.2298454	.31547022	.36486167	.39813256	.42526221	.4493354	.47173977	.49314308	.5141443	.5350883	.55633605	.57819718	.60102344	.62525839	.65147543	.68055028	.71363103	.75267833	.80105472	.86684752	.96809572	1.3146287	0	.94396544	Biology
Improvement on previous papers	Not applicable(previously reported or irrelevant)	Not applicable(previously reported or irrelevant)	.067125678	.23770136	.33043909	.39072657	.43391991	.47011626	.50311756	.53435278	.56450355	.59393698	.62296152	.65180159	.68093979	.71085531	.74208319	.77533305	.81136942	.85136622	.89729613	.9520992	1.0240189	1.1301374	1.4341722	0	.96938699	Medicine
Improvement on previous papers	Novel(not previously reported)	Improvement on previous papers	.074138701	.22691202	.33984238	.4397279	.52365959	.58713585	.6355117	.67531049	.70961773	.74008828	.76816368	.79479516	.82075274	.84659904	.87285382	.9001478	.92919868	.96112865	.9976452	1.0420705	1.1036118	1.2019116	1.4426856	0	.96591079	Medicine
Novel(not previously reported)	Improvement on previous papers	Novel(not previously reported)	.080795825	.21798408	.29244125	.34251618	.37482548	.39807981	.41707599	.43408775	.45044512	.46683633	.48395276	.50241363	.52283454	.54589432	.57223165	.60241944	.63719535	.6776067	.72542489	.78289533	.85676765	.95921987	1.2869321	0	.59356749	Chemistry
Novel(not previously reported)	Novel(not previously reported)	Novel(not previously reported)	.093818963	.23163408	.29888874	.36786366	.44199705	.50851262	.55892903	.59421206	.62085778	.64299679	.66267008	.68109381	.69895691	.71665537	.73462266	.75330675	.77327341	.79523242	.82045847	.85162652	.89602059	.972031	1.2845497	0	1.143087	Biology
Improvement on previous papers	Novel(not previously reported)	Novel(not previously reported)	.048435092	.12856507	.17480862	.21678686	.25546706	.29286873	.32896781	.36390293	.39801556	.43164581	.46492267	.4982084	.53148586	.56496358	.5989182	.63380075	.67046219	.71026129	.75577533	.81246877	.89509815	1.0387754	1.4203815	0	.59667218	Physics
Improvement on previous papers	Improvement on previous papers	Improvement on previous papers	.045595944	.12920672	.1680488	.19335222	.21474761	.23625243	.25945085	.28513932	.31349409	.34445894	.37820387	.41492492	.45483506	.49803948	.54444379	.59390956	.64596355	.700194	.75736481	.82002759	.89726675	1.0086263	1.3597319	0	.63259876	Chemistry
Novel(not previously reported)	Improvement on previous papers	Improvement on previous papers	.052652419	.19099844	.29594201	.36685693	.41967213	.46061826	.4916299	.51627105	.53808153	.55976343	.58356321	.61166507	.64529932	.68339801	.72430533	.76720929	.81208074	.85882354	.90821517	.96184379	1.0252167	1.1099657	1.4054365	0	.66506809	Chemistry
Improvement on previous papers	Novel(not previously reported)	Novel(not previously reported)	.073704958	.21679479	.30091763	.3938514	.48990029	.56654739	.61989719	.65773761	.68686575	.71125686	.73286176	.75300562	.77244258	.79182655	.81158912	.83237237	.8548671	.88007903	.90972608	.94676024	.99933702	1.0836781	1.3414917	0	.74749446	Biology
Novel(not previously reported)	Novel(not previously reported)	Novel(not previously reported)	.053275943	.21603078	.27575922	.31197935	.33754343	.3586359	.37744033	.39513385	.41253728	.43030292	.44905406	.46954501	.49249041	.51852715	.54767907	.5795629	.61410934	.65205801	.69530904	.7481603	.82124007	.9328869	1.2994597	0	.44731951	Engineering
Novel(not previously reported)	Novel(not previously reported)	Novel(not previously reported)	.03786391	.1175164	.17104286	.21278995	.24853021	.28067863	.31025279	.33837128	.36593843	.39348298	.4212532	.44941819	.47817135	.50777614	.53854656	.57093942	.60567987	.64358771	.68634892	.73754394	.80823135	.92654371	1.3122269	0	.4471451	Engineering
Improvement on previous papers	Novel(not previously reported)	Novel(not previously reported)	.061165333	.19175154	.26090658	.30469882	.33571845	.3602013	.38062084	.39878958	.4158932	.43277079	.45023793	.46912217	.49042457	.51519883	.54424179	.57734615	.6129967	.65049422	.69078928	.73731387	.80040151	.90427208	1.2701073	0	.65759134	Engineering
Novel(not previously reported)	Novel(not previously reported)	Improvement on previous papers	.050331116	.15268397	.20586836	.23620862	.25934327	.28073877	.30261612	.32626182	.35256433	.3818571	.41372353	.44738501	.4819141	.51685375	.55242252	.5891614	.62760252	.66876912	.7152282	.77215445	.85278577	.97743887	1.3545153	0	.45297396	Engineering
Improvement on previous papers	Improvement on previous papers	Improvement on previous papers	.040720522	.11113214	.17057955	.22112483	.26489526	.30522281	.34286892	.37821776	.4117741	.44388509	.47504252	.50549829	.53551602	.56536812	.59542048	.62619233	.65828717	.69270724	.73126817	.77786696	.8439222	.96137804	1.3476279	0	.65991157	Engineering
Not applicable(previously reported or irrelevant)	Novel(not previously reported)	Not applicable(previously reported or irrelevant)	.049423635	.20503604	.29516709	.35468584	.39586639	.42719883	.45313281	.47619015	.4976899	.51833087	.53867495	.55908626	.57984543	.60133982	.62387067	.64788377	.67379141	.70237887	.73462754	.77292573	.82413721	.90497303	1.2673521	0	.87883246	Biology
Novel(not previously reported)	Novel(not previously reported)	Improvement on previous papers	.061030984	.16178226	.23082852	.30318236	.38350093	.45162505	.50165278	.54083097	.57368791	.60281265	.62983394	.65618533	.68282986	.71056139	.74006706	.77178437	.80578291	.84204787	.88127965	.92574066	.98348624	1.0741727	1.382479	0	.61919045	Medicine
		Not applicable(previously reported or irrelevant)	.041457713	.098810315	.14838701	.19403231	.23371905	.2699036	.30339313	.33491594	.36517847	.39460957	.42352992	.45231938	.481098	.51021791	.53994644	.57065845	.60290623	.63764995	.67660093	.72334397	.78898847	.90474331	1.2993615	0	.37107295	Engineering
Improvement on previous papers	Not applicable(previously reported or irrelevant)	Improvement on previous papers	.0671525	.26669669	.35249978	.39483452	.42243111	.44510251	.46547842	.48481935	.5036639	.52238405	.54121161	.5603916	.58007073	.60045516	.62182605	.64449042	.66905725	.69631648	.72762895	.76593435	.81988472	.91260636	1.2372037	0	1.1741886	Biology
Improvement on previous papers	Improvement on previous papers	Improvement on previous papers	.041778564	.1856944	.25930887	.30583382	.34380418	.3791666	.41337937	.44675851	.47954309	.51251745	.54758847	.58678561	.63092262	.67813861	.72532403	.77022946	.81189048	.85125279	.8901003	.93177211	.98430973	1.0697913	1.3832642	0	.4163776	Chemistry
Improvement on previous papers	Improvement on previous papers	Improvement on previous papers	.044172704	.14811462	.1833632	.20786703	.23016942	.25403076	.28058922	.30942637	.33917814	.36876863	.39776951	.42655587	.45555323	.48540831	.51663911	.54964578	.58500314	.62311745	.66481799	.71251231	.774369	.87225884	1.2449168	0	.45786965	Physics
Improvement on previous papers	Novel(not previously reported)	Novel(not previously reported)	.048892319	.15717906	.22584212	.26496613	.29263073	.31634718	.33846241	.36000276	.38146859	.40324575	.42561406	.44868159	.47266543	.49760729	.52369201	.55105078	.58008903	.61150217	.64677083	.68901324	.74788833	.85031486	1.3024404	0	1.0435182	Biology
Improvement on previous papers	Improvement on previous papers	Improvement on previous papers	.05725491	.16022021	.19647032	.2242465	.25159979	.28185844	.31504327	.34981728	.38481832	.41904485	.45204449	.48395962	.51516706	.54626858	.57796097	.61109704	.64649236	.68531334	.72920346	.78112364	.85041595	.96356505	1.3018092	0	.59184813	Physics
Improvement on previous papers	Novel(not previously reported)	Novel(not previously reported)	.032630563	.10438699	.14382416	.179254	.21326298	.24911714	.28742641	.32673079	.36521333	.40172404	.4363969	.47004521	.50354946	.5379681	.57409567	.6122725	.65252638	.69496948	.74059349	.79233003	.85954463	.96631289	1.3332936	1	.58327389	Engineering
Improvement on previous papers	Improvement on previous papers	Improvement on previous papers	.12389857	.26141733	.30820596	.34381568	.37768906	.41602367	.46171159	.5122214	.56032699	.60281199	.64146972	.67831933	.71461701	.75068712	.78706747	.82458723	.86429471	.9075439	.95587271	1.0109572	1.0792809	1.1751571	1.4329762	0	1.1867478	Biology
Novel(not previously reported)	Improvement on previous papers	Improvement on previous papers	.034963846	.092815518	.13482541	.17547798	.21119857	.24420059	.27608311	.3073014	.33772111	.36733645	.39626688	.42461801	.45288879	.48146737	.51072496	.5412612	.57368714	.60898352	.64873546	.69617522	.76136804	.87271935	1.2535566	0	.49068618	Engineering
Not applicable(previously reported or irrelevant)	Not applicable(previously reported or irrelevant)	Not applicable(previously reported or irrelevant)	.11032343	.29355627	.35808134	.39897525	.42927235	.45480096	.47759414	.49847519	.51797205	.53643453	.55417776	.57161546	.58914298	.60740453	.62725395	.64986348	.6766575	.7088306	.74699211	.79275733	.85439241	.95312333	1.2760664	0	1.0245572	Biology
Novel(not previously reported)	Novel(not previously reported)	Improvement on previous papers	.059601128	.15278172	.20330566	.24192733	.27571827	.30820227	.33990592	.37116301	.40221977	.43371969	.46746731	.50592339	.55091465	.60168076	.6559183	.71104693	.76359671	.81290865	.86097693	.91119003	.97253269	1.0647548	1.4171731	0	.54692698	Chemistry
Novel(not previously reported)	Novel(not previously reported)	Novel(not previously reported)	.04391408	.15730119	.23772442	.28408533	.31730378	.34568989	.37224019	.3983748	.42482334	.45204157	.48059112	.51158786	.54673779	.58793139	.63609445	.68864322	.74014258	.78816509	.83423275	.88186294	.93960118	1.0273962	1.3618904	0	1.0929568	Chemistry
Novel(not previously reported)	Novel(not previously reported)	Improvement on previous papers	.050823927	.14561766	.19791245	.24330801	.28408712	.32214546	.3576479	.39054942	.42164284	.45239115	.48502618	.52230895	.56676757	.61815095	.67342055	.72889322	.78172708	.83122075	.87952375	.93084168	.99594975	1.1051071	1.4764278	0	.99454725	Chemistry
Novel(not previously reported)	Improvement on previous papers	Novel(not previously reported)	.06622839	.1507287	.18584949	.2116245	.23434269	.25738645	.28197837	.30861598	.33813667	.37218523	.41272545	.46068293	.51589584	.57655382	.63936591	.70145339	.76147962	.81899154	.87511849	.93359524	1.0038463	1.108456	1.4653544	0	.71454656	Chemistry
Not applicable(previously reported or irrelevant)	Not applicable(previously reported or irrelevant)	Improvement on previous papers	.030244172	.11218899	.18054324	.23553741	.28162873	.32332778	.36191893	.39822572	.43290955	.46648782	.49939167	.53175747	.56387985	.59585392	.6280303	.66084743	.69505334	.73170459	.77265722	.82188386	.89121729	1.01236	1.3756235	0	.4560653	Engineering
Improvement on previous papers	Novel(not previously reported)	Novel(not previously reported)	.071023583	.1814031	.27474314	.37616897	.46310449	.53270984	.58708906	.63019955	.66653156	.6991269	.72960818	.75908244	.7880792	.81708491	.84612584	.87532967	.90511233	.93654835	.97142082	1.0129683	1.0698932	1.1604419	1.4139693	0	1.055878	Medicine
Novel(not previously reported)	Novel(not previously reported)	Not applicable(previously reported or irrelevant)	.069276452	.18019068	.21724468	.24401009	.26702756	.28916246	.31124407	.33368981	.35667014	.38027799	.40450174	.42956346	.455589	.48302603	.51233429	.54443085	.58019346	.62102652	.66849673	.72532541	.79967523	.90880507	1.2538596	0	1.0809253	Biology
Novel(not previously reported)	Not applicable(previously reported or irrelevant)	Improvement on previous papers	.042027354	.11906755	.17099464	.21737373	.25655854	.2910319	.32300252	.35342908	.38292325	.41181034	.44017923	.46824336	.49626261	.52434194	.55272079	.58181405	.6122334	.64493632	.68188941	.72711146	.79341722	.9164983	1.2692846	0	.42990023	Physics
Novel(not previously reported)	Novel(not previously reported)	Novel(not previously reported)	.041604221	.11872464	.16259074	.19835204	.23028392	.26234585	.29630578	.3322413	.36875665	.40467399	.43978584	.47508764	.51161617	.55041671	.59160566	.63453907	.67845452	.72330415	.77042013	.82313019	.89198637	1.0036912	1.3289988	0	.4754898	Physics
Novel(not previously reported)	Novel(not previously reported)	Novel(not previously reported)	.073762894	.21154082	.30433106	.39564383	.47985166	.54840887	.60028291	.64118981	.67564809	.70633554	.7345804	.7606073	.78455609	.80692101	.82834077	.84952724	.87127781	.89450908	.92054617	.9520573	.99692565	1.0755616	1.3146886	0	1.161939	Medicine
Improvement on previous papers	Novel(not previously reported)	Improvement on previous papers	.081921101	.23468208	.33285797	.40032041	.44687378	.48279262	.51300997	.53991425	.56478548	.58857965	.61185116	.63506019	.6585229	.68261528	.70764059	.73408562	.76232463	.79310203	.82769722	.86888862	.92515606	1.0188928	1.3465765	0	1.1894524	Biology
Novel(not previously reported)	Novel(not previously reported)	Novel(not previously reported)	.044103205	.12721092	.17282277	.20988584	.24298775	.27598339	.30997586	.34457207	.37885392	.41223443	.44485533	.4773159	.51039511	.54493356	.58132225	.61972916	.65996552	.70218492	.74709749	.79709387	.8610146	.95880502	1.3137628	0	.35779834	Engineering
Novel(not previously reported)	Novel(not previously reported)	Improvement on previous papers	.099146068	.27514732	.3441608	.41767085	.49804044	.57162976	.62664646	.66485453	.69176435	.71283948	.73097456	.74752688	.76329601	.77877551	.79433542	.8103931	.82740915	.84604979	.86737156	.89381069	.93244159	1.0033906	1.283661	0	.8740707	Biology
Improvement on previous papers	Novel(not previously reported)	Novel(not previously reported)	.060478866	.15326929	.20613748	.24735022	.28324676	.3182376	.35377061	.38954347	.4253149	.4617157	.49984401	.54103982	.58653593	.63611388	.68832111	.74085021	.79134226	.8393563	.88664472	.93736422	1.0028055	1.1130371	1.4964674	0	.61803019	Chemistry
Improvement on previous papers	Not applicable(previously reported or irrelevant)	Improvement on previous papers	.064066589	.19320339	.25357956	.29174918	.32038414	.34539706	.36893618	.39209956	.41546023	.43950397	.46434098	.49006355	.51662415	.54388285	.57187808	.60084915	.63143796	.66469413	.70269132	.74996239	.81970614	.94101673	1.2846677	0	.23552179
Improvement on previous papers	Improvement on previous papers	Improvement on previous papers	.051878929	.2079221	.29016966	.34276021	.38248718	.41558963	.44446045	.47052002	.49484885	.51864535	.54299927	.56925422	.59898233	.63340318	.67182159	.711959	.75306058	.79710722	.84836811	.91280186	.99766427	1.1115468	1.4203396	0	.79319715	Engineering
Improvement on previous papers	Improvement on previous papers	Improvement on previous papers	.079768896	.24865037	.29874128	.33618128	.36923051	.3994655	.42693168	.45223778	.47588205	.49845278	.52041042	.54210812	.56387174	.58605897	.60897112	.63302493	.65879476	.687105	.71914834	.75753063	.81005818	.89701319	1.1909947	0	1.1231583	Engineering
		Improvement on previous papers	.06359297	.21714085	.29235417	.33428258	.36343801	.38727522	.40821427	.42759228	.44621313	.46461958	.4831509	.5021621	.52187371	.54262865	.56485558	.58907807	.61611909	.64729995	.68469656	.73183626	.79752129	.90081322	1.2591841	0	1.0109799	Medicine
Not applicable(previously reported or irrelevant)	Not applicable(previously reported or irrelevant)	Improvement on previous papers	.078735173	.24550784	.35729963	.4269979	.47745979	.5203591	.55976903	.59759462	.6349085	.67221832	.70945346	.74650669	.78331792	.82008862	.85698247	.89462698	.93380713	.97582096	1.0226791	1.0775543	1.1481961	1.2466635	1.4522173	0	1.1631838	Medicine
Not applicable(previously reported or irrelevant)	Novel(not previously reported)	Not applicable(previously reported or irrelevant)	.055517673	.2227217	.33583522	.39202523	.42740691	.45569307	.4805553	.50351387	.5254215	.54678583	.56806779	.58963072	.61176133	.63475978	.65883052	.68424392	.7113297	.74071896	.77353847	.81222665	.86445892	.95040458	1.2564118	1	.69090974	Biology
Not applicable(previously reported or irrelevant)	Novel(not previously reported)	Novel(not previously reported)	.0521999	.17073363	.25153267	.33344913	.40988827	.46900147	.51275849	.54807502	.57881093	.60669279	.6328299	.65786052	.68218839	.7062664	.7304436	.75524879	.78133428	.80965197	.8418535	.88141161	.93840671	1.0397521	1.3589813	0	.80020118	Biology
Not applicable(previously reported or irrelevant)	Not applicable(previously reported or irrelevant)	Novel(not previously reported)	.092643142	.3117342	.41127479	.48383081	.54019672	.58641946	.62545729	.65932608	.68966281	.7179414	.74531448	.77238095	.79881567	.82390487	.84747595	.86999577	.8922261	.91505444	.93964273	.9681372	1.0068696	1.0715083	1.2943457	1	.99340147	Biology
Not applicable(previously reported or irrelevant)	Not applicable(previously reported or irrelevant)	Improvement on previous papers	.1047132	.34982282	.44303679	.49336612	.52971292	.56080103	.58892602	.61456895	.63766491	.65838313	.67699075	.69387901	.70950282	.72430354	.73869133	.75308532	.76798666	.78407264	.80252951	.82581663	.86148453	.93679291	1.2462947	0	.98506439	Chemistry
Novel(not previously reported)	Novel(not previously reported)	Novel(not previously reported)	.1153453	.27946705	.33217579	.363608	.38774556	.40969998	.43118298	.45308107	.47600645	.50058234	.52712679	.55578291	.58614123	.61755049	.64982021	.68295717	.71743244	.75402731	.79403698	.84004653	.8996352	.98912817	1.3274014	0	1.1254643	Engineering
Novel(not previously reported)	Not applicable(previously reported or irrelevant)	Improvement on previous papers	.027564943	.07916528	.11967194	.16175878	.20208555	.24026781	.2768358	.31224597	.34657341	.37993228	.41235828	.44419211	.47557753	.50704765	.53896821	.57201815	.60707337	.64529121	.68867373	.74118865	.81384468	.93802661	1.313061	0	.23303115	Engineering
Improvement on previous papers	Improvement on previous papers	Improvement on previous papers	.1082772	.31137604	.37566525	.40805757	.42945671	.44661433	.46173239	.47570652	.48900664	.50196695	.51478481	.52758563	.54063177	.55406159	.56811053	.58306599	.59946406	.6179992	.64001477	.66852629	.71285951	.80552804	1.1661259	0	1.0602129	Medicine
Improvement on previous papers	Improvement on previous papers	Improvement on previous papers	.053428531	.14270651	.19064927	.2259711	.25527722	.28268826	.30944628	.33576822	.36220217	.38990021	.42071122	.4563781	.49820101	.54600608	.59779441	.65006262	.70100725	.75077349	.80066383	.85400552	.91922176	1.0143074	1.3685617	0	.47988856	Physics
Improvement on previous papers	Not applicable(previously reported or irrelevant)	Not applicable(previously reported or irrelevant)	.052578628	.19744164	.28323996	.34322977	.39134765	.43065554	.46114045	.48536336	.50640208	.5264492	.54729468	.5704267	.5972414	.62841547	.66335404	.70107919	.7409004	.78299749	.82840198	.87944114	.94343513	1.0370239	1.3482556	0	.66018564	Chemistry
Novel(not previously reported)	Novel(not previously reported)	Novel(not previously reported)	.033057749	.097017705	.14260018	.1846832	.2234754	.26020026	.29543376	.32972163	.36348456	.39698243	.43035436	.46369433	.49725991	.53135049	.56630552	.60269248	.64126325	.68283713	.72925198	.78373742	.85609627	.97328711	1.3429127	0	.48564935	Engineering
Novel(not previously reported)			.043449461	.14060116	.19310254	.23308015	.26622421	.29700434	.3272866	.35787243	.39015651	.42684853	.470258	.52075434	.5761553	.63395536	.6921801	.74902928	.80378807	.85677683	.90918863	.96448511	1.0317323	1.1284274	1.4704236	0	.48275495	Chemistry
Novel(not previously reported)	Novel(not previously reported)		.078208864	.23180169	.32626522	.39115047	.43597603	.46759975	.49261081	.51508957	.53709239	.55992389	.58461463	.61200452	.64273816	.67735088	.71576375	.75813574	.80475736	.85656714	.91433972	.9782241	1.0524774	1.1482044	1.3995037	0	.98393899	Chemistry
Novel(not previously reported)	Not applicable(previously reported or irrelevant)	Not applicable(previously reported or irrelevant)	.031612277	.11244082	.15572238	.18700296	.214203	.24161077	.27079493	.30225599	.3360101	.37203366	.41072214	.45257425	.49788678	.54623336	.5966692	.64790553	.69927847	.75074279	.803729	.86146545	.93401194	1.0457462	1.4092579	0	.39871269	Physics
Novel(not previously reported)	Novel(not previously reported)	Novel(not previously reported)	.078598499	.22737294	.31146032	.40395808	.49367487	.56960702	.62601668	.66419208	.69157243	.7136637	.73305476	.75108659	.76841247	.78554541	.80287659	.82091308	.84017956	.86156917	.88641971	.91749716	.96255875	1.0406708	1.3168061	0	1.005082	Biology
Improvement on previous papers	Novel(not previously reported)	Improvement on previous papers	.040856123	.15104175	.21133947	.25671697	.29549164	.3325361	.36869079	.40374649	.43758458	.47114885	.5071274	.54922146	.59947985	.65509015	.71125293	.76427346	.81307626	.85885555	.90362018	.95128053	1.0109612	1.1071724	1.4608232	0	.48164606	Engineering
Novel(not previously reported)	Novel(not previously reported)	Novel(not previously reported)	.06870085	.21702027	.35409868	.48939121	.604487	.69593436	.76579159	.81963521	.86234617	.89751035	.92762423	.95425045	.978306	1.0006059	1.0217431	1.0424002	1.0631683	1.0848554	1.1086202	1.1367811	1.1755981	1.240804	1.4588552	0	1.1644471	Biology
Not applicable(previously reported or irrelevant)	Not applicable(previously reported or irrelevant)	Improvement on previous papers	.0902282	.19818503	.25102288	.29571402	.34162235	.39083618	.43870848	.48162335	.51926124	.55191338	.58066416	.60655731	.63064784	.65394843	.67738271	.7018683	.72855878	.75891554	.79522085	.84080911	.90414596	1.0029477	1.307905	0	1.1521362	Biology
Novel(not previously reported)	Novel(not previously reported)	Not applicable(previously reported or irrelevant)	.055099905	.16394484	.22119278	.25916022	.28885013	.31557548	.34146339	.36799312	.39640856	.42888737	.4680692	.51512188	.56638402	.61681509	.66487414	.71134567	.75690669	.80202127	.84764433	.89698416	.95831048	1.051934	1.3970683	0	.48470706	Engineering
Improvement on previous papers	Improvement on previous papers	Novel(not previously reported)	.074950933	.24137199	.29330468	.33165693	.36327696	.39163852	.41760159	.44116861	.46242952	.48206836	.50100422	.52035391	.54145598	.56608868	.59640974	.63322031	.67403817	.71562076	.75795609	.80408788	.86391407	.96544862	1.316974	0	.94284558	Biology
Improvement on previous papers	Improvement on previous papers	Improvement on previous papers	.062184274	.14915645	.20834661	.27867734	.36317331	.44213831	.50796407	.56291401	.60853314	.64635092	.67858124	.70707119	.73337638	.75861478	.78371096	.80945575	.83679527	.86687148	.90141565	.94363064	1.0024801	1.1013048	1.3871399	0	.58575916	Biology
Improvement on previous papers	Novel(not previously reported)	Improvement on previous papers	.080009818	.20284909	.24451655	.27026254	.29093522	.31012195	.32906985	.3483656	.36842865	.38966906	.41253889	.43751675	.46510923	.49581677	.53009635	.56804621	.6093049	.65379858	.70213956	.75711393	.82894236	.94520199	1.2880923	0	.51284599	Chemistry
Not applicable(previously reported or irrelevant)	Improvement on previous papers	Improvement on previous papers	.043519139	.12931311	.2073853	.29828572	.39204288	.48520803	.56897306	.63339961	.68326491	.72435075	.76030505	.79348773	.82516593	.85645413	.88807714	.9207899	.95507783	.99113095	1.0294865	1.0721951	1.1262624	1.2087917	1.4712437	0	.71880472	Medicine
Improvement on previous papers	Improvement on previous papers	Improvement on previous papers	.031519651	.096897125	.14778751	.19291878	.23106396	.26580238	.29855597	.3301537	.36114991	.39189541	.422539	.45324445	.48410225	.51523387	.54684854	.57926488	.61310178	.64934713	.68972993	.73798758	.80546558	.92333555	1.3456706	0	.69454557
		Novel(not previously reported)	.070241988	.21098876	.30160546	.37479794	.43429458	.48133481	.52010953	.55409294	.58482218	.61328971	.64006972	.66569144	.69056249	.71509135	.73968923	.76489848	.79146242	.82035577	.85335886	.89401263	.95262623	1.0547334	1.3528605	0	1.0554491	Biology
Not applicable(previously reported or irrelevant)	Novel(not previously reported)	Novel(not previously reported)	.061590552	.26041532	.34671652	.40068197	.4385103	.46832383	.49321693	.51496881	.53462237	.55304104	.57077277	.58833337	.60631382	.6253866	.64644581	.67086464	.70097893	.74098736	.79606396	.86698258	.95126402	1.0556879	1.3368334	0	.81565225	Biology
Novel(not previously reported)	Improvement on previous papers	Improvement on previous papers	.05389756	.1875996	.23541886	.26550102	.2903409	.31463408	.34016269	.36755985	.39709836	.42878604	.46269971	.49901718	.53788894	.57972336	.62485206	.6736902	.72629696	.78286457	.84436226	.91345924	.99890876	1.1150553	1.4472135	0	.48646611	Chemistry
Improvement on previous papers	Not applicable(previously reported or irrelevant)	Not applicable(previously reported or irrelevant)	.033118248	.12754345	.20002258	.28631175	.3806954	.46307427	.52710819	.57869935	.62184477	.6586569	.6907593	.7195605	.74615908	.77156997	.79655856	.82193863	.84854454	.87741154	.90999657	.94892627	1.0019073	1.0880594	1.4037054	0	.73250699	Medicine
Novel(not previously reported)	Novel(not previously reported)	Novel(not previously reported)	.079743981	.25089914	.34809655	.40337598	.43984789	.46653968	.48743057	.50482124	.52015436	.53430307	.5478785	.56127942	.57495892	.58933723	.60485893	.62216997	.6421349	.66607451	.69602334	.73498958	.78980935	.87538928	1.2368253	0	1.0680672	Biology
Novel(not previously reported)	Not applicable(previously reported or irrelevant)	Not applicable(previously reported or irrelevant)	.042870343	.12288707	.16887093	.20920241	.24580443	.28018379	.31253594	.34334016	.3732245	.40274775	.4322741	.46219504	.49283499	.52453446	.55738115	.59183973	.62844646	.66823632	.71352828	.76956141	.85241246	.99705625	1.3612928	0	.46487504	Biology
Improvement on previous papers	Improvement on previous papers	Novel(not previously reported)	.061573446	.22253215	.29105061	.33924621	.37278867	.39779913	.418073	.43571931	.45191729	.46739572	.48266643	.4981209	.51416242	.53123045	.54992539	.57086957	.59483433	.62269872	.65563971	.69592059	.75096464	.844069	1.2738518	0	.95768917	Biology
Improvement on previous papers	Improvement on previous papers	Novel(not previously reported)	.057655096	.12605488	.15940124	.18407929	.20647198	.23015958	.25663	.28618771	.31804425	.35110819	.38493228	.41966516	.45605922	.49513227	.53720844	.58190739	.62863815	.67732668	.72864139	.785182	.85560811	.96234435	1.3540328	1	.43750876	Physics
		Novel(not previously reported)	.084826767	.25086558	.33952433	.39848983	.44667834	.49189234	.53609836	.58020437	.62448025	.66871834	.71127909	.74944758	.78184366	.8092854	.83344805	.85575956	.8774004	.89943916	.92334974	.95138228	.99012166	1.0556456	1.2957057	0	1.0256681	Medicine
Novel(not previously reported)	Improvement on previous papers	Improvement on previous papers	.071577609	.22655326	.29963773	.35182804	.39334291	.42699724	.45413697	.47761452	.50020987	.52432394	.55258888	.58751714	.62914145	.67375213	.71845806	.7631048	.80813313	.85423315	.90271503	.95594096	1.0205305	1.1108456	1.3990904	0	.83042717	Chemistry
Novel(not previously reported)	Not applicable(previously reported or irrelevant)	Not applicable(previously reported or irrelevant)	.060592055	.13411254	.1653887	.18985522	.21231419	.23522216	.25919849	.28414392	.30974984	.33569944	.36186713	.38845527	.41578013	.44435656	.47477275	.50764018	.54375684	.5836556	.62824881	.67968011	.74637115	.85045725	1.2314047	0	.645693	Chemistry
Novel(not previously reported)	Improvement on previous papers	Improvement on previous papers	.0561499	.18161893	.24723071	.28421146	.30939317	.33008236	.34882569	.36666119	.3842209	.40186781	.41991889	.43850207	.45789844	.47828901	.49990392	.523009	.54801846	.57560492	.60694146	.64460832	.69668221	.78433633	1.223325	0	.99308908	Chemistry
Novel(not previously reported)	Not applicable(previously reported or irrelevant)	Not applicable(previously reported or irrelevant)	.11837149	.2759971	.3433032	.3846029	.41626358	.44386154	.46953297	.4949348	.5213908	.55006158	.58230686	.61931372	.66175961	.70684093	.75073874	.79215229	.83147204	.86983019	.90873611	.95082271	1.0037973	1.0883098	1.3855729	0	1.0448413	Chemistry
Not applicable(previously reported or irrelevant)	Improvement on previous papers	Improvement on previous papers	.069091916	.19716161	.25576723	.29799366	.33381736	.3681953	.40250808	.43620378	.46799415	.49701005	.52337062	.54765654	.57070452	.59303308	.61530423	.63813108	.6622436	.68873191	.71933079	.7574172	.81260896	.91039848	1.2538528	0	1.0807101	Biology
Novel(not previously reported)	Improvement on previous papers	Novel(not previously reported)	.06731385	.18694919	.23825878	.27080905	.29586089	.3185845	.34109402	.36473829	.39069134	.41996586	.45315415	.49076653	.53296185	.57964998	.63071263	.68614966	.74614495	.8121134	.88519347	.96675283	1.0621231	1.1822135	1.4672817	0	.73639333	Chemistry
Improvement on previous papers	Improvement on previous papers	Improvement on previous papers	.046264768	.13796967	.1848883	.21817172	.24698395	.27607536	.3074792	.34199584	.37945789	.41956449	.4616273	.50496566	.54878038	.59304625	.63846147	.6850633	.73275435	.78145343	.83244884	.88972414	.96477455	1.0847104	1.4031141	0	.94222713	Chemistry
Improvement on previous papers	Improvement on previous papers	Improvement on previous papers	.016299665	.17587024	.22236115	.25239527	.27624804	.29871756	.32173824	.3469258	.37623954	.41218895	.45607972	.50545943	.55652601	.60817295	.65982729	.7106517	.75952518	.8069393	.85470557	.90693575	.97460651	1.0816822	1.3864836	0	.37494302	Chemistry
Novel(not previously reported)	Novel(not previously reported)	Improvement on previous papers	.089775264	.27776086	.35587966	.40452397	.43958271	.46812695	.49249452	.51374829	.53273332	.55024034	.56695676	.58356321	.60075241	.61940348	.64047801	.6653403	.69541276	.73220628	.77700758	.83251458	.90675616	1.0193324	1.3862177	0	.92160481
Not applicable(previously reported or irrelevant)	Not applicable(previously reported or irrelevant)	Novel(not previously reported)	.065071344	.21242225	.27091545	.30496609	.32959515	.35052234	.36985224	.38874757	.40794605	.4281469	.44989866	.47381103	.50020397	.52936357	.56146514	.59663188	.63505536	.67722321	.72428036	.77929258	.85096836	.95610851	1.3095664	0	.90344214	Biology
Novel(not previously reported)	Not applicable(previously reported or irrelevant)	Not applicable(previously reported or irrelevant)	.027796924	.1123988	.16681707	.21373433	.25365371	.28957838	.32253242	.35336232	.38264114	.41094583	.43856692	.46584058	.49295926	.52030671	.54814148	.57683808	.60701132	.63943338	.67570508	.71927047	.7806744	.89084226	1.2412655	0	.4387334	Physics
Novel(not previously reported)	Improvement on previous papers	Novel(not previously reported)	.078600645	.2399559	.30820477	.35517478	.39092326	.42037976	.4452669	.46680176	.48603714	.50383878	.52089882	.53787291	.55545455	.57440102	.59571683	.62038636	.64901346	.68161803	.71887815	.7633028	.82475531	.93245965	1.2889023	0	.8770085	Biology
Novel(not previously reported)	Novel(not previously reported)	Improvement on previous papers	.044327557	.10848278	.14344698	.17118192	.19559771	.21969569	.24517065	.27307481	.30420983	.33904386	.37765664	.41945767	.4634313	.50834894	.5534662	.59842139	.64335334	.68873298	.73584551	.78800029	.85471272	.9603774	1.3806087	0	.54108477	Physics
		Improvement on previous papers	.039601088	.15583199	.23723483	.32266784	.40434724	.48327875	.55636203	.61696839	.66400731	.70172304	.73375422	.76254123	.78963906	.81589216	.84188884	.86817801	.89534444	.92413455	.95566082	.99240869	1.0417548	1.1217622	1.3811558	0	.59834301	Biology
Improvement on previous papers	Novel(not previously reported)	Novel(not previously reported)	.056271374	.21059376	.30043858	.38734227	.47039926	.53404868	.57360709	.60112071	.62328506	.64272904	.66075402	.67818302	.69556051	.71329206	.73183346	.75160223	.77319789	.79739583	.82534266	.85943329	.90652573	.98224312	1.3039496	0	.70401978	Biology
Novel(not previously reported)	Novel(not previously reported)	Novel(not previously reported)	.074025154	.23383337	.31044006	.37107921	.42280269	.46622401	.50090098	.52954292	.55455494	.57766223	.5998764	.62180626	.64390332	.66661179	.69040358	.71579838	.74372256	.77528346	.81250763	.85923833	.92497891	1.0286821	1.3023973	0	.98581535	Medicine
Improvement on previous papers	Novel(not previously reported)	Improvement on previous papers	.079839885	.23452866	.30122405	.33948874	.36446625	.38473529	.40305912	.42062604	.43807083	.45580542	.47414821	.4933778	.51378584	.53559333	.55909264	.5844841	.61211407	.64246196	.67672956	.71726346	.77163321	.85909528	1.2515332	0	.95626128	Biology
Not applicable(previously reported or irrelevant)	Novel(not previously reported)	Not applicable(previously reported or irrelevant)	.091418684	.27899331	.35431963	.39675653	.42509723	.44715023	.46576786	.48232901	.49766767	.51226699	.52656013	.54082721	.55533242	.57030153	.58612978	.60314691	.62186277	.64310259	.66811311	.69943678	.74438572	.82162857	1.1991347	0	.91147876	Biology
Novel(not previously reported)	Not applicable(previously reported or irrelevant)	Novel(not previously reported)	.071581125	.18523133	.23242927	.2625339	.28591394	.30670244	.32645088	.3459844	.36579847	.38630432	.40790755	.43121874	.45666993	.48485816	.516249	.55123246	.59028041	.63447815	.68670458	.75343645	.84756684	.98981547	1.3529066	0	.71941936
Not applicable(previously reported or irrelevant)	Improvement on previous papers	Improvement on previous papers	.068979561	.27688575	.35207063	.40580499	.44397467	.47253394	.49530476	.51454294	.53148413	.54688388	.56128705	.5750401	.58849788	.6018939	.61547899	.6295715	.64464331	.66128474	.68056983	.70487612	.74112892	.81252068	1.1763299	0	.99498731	Biology
Improvement on previous papers	Improvement on previous papers	Improvement on previous papers	.077249587	.21169686	.28071558	.33596253	.38296992	.42392081	.4583258	.48714352	.51294315	.53817016	.56552494	.59800881	.63761342	.68241024	.72853965	.77425331	.81856543	.86104816	.90258414	.94609135	.9997977	1.0842237	1.3750257	0	.33326334
Improvement on previous papers	Improvement on previous papers	Not applicable(previously reported or irrelevant)	.075622857	.23566258	.31583357	.36554021	.40346009	.43592715	.46490413	.4912039	.51543802	.53821594	.56013501	.58181465	.60375309	.62638772	.65011817	.6753304	.70260853	.73279613	.76717222	.80843365	.86511594	.96293908	1.2991358	0	.79085958	Biology
Novel(not previously reported)	Improvement on previous papers	Not applicable(previously reported or irrelevant)	.054925859	.13880438	.1797418	.20780939	.2302776	.25081807	.2707786	.29073912	.31117332	.33232027	.35443974	.37764728	.40218073	.42822266	.45611733	.48630548	.5195784	.55710179	.60120398	.65698779	.73870528	.87270039	1.2543104	0	.58985221	Biology
Novel(not previously reported)	Novel(not previously reported)	Novel(not previously reported)	.033688545	.11554915	.1532566	.18587643	.21693426	.24791723	.27886844	.30938584	.33923018	.36826402	.39658856	.42444599	.45210969	.47993988	.50835657	.53795052	.56930804	.60358059	.64238155	.68920362	.75430721	.86460423	1.2662511	0	.33145881	Physics
Improvement on previous papers	Novel(not previously reported)	Improvement on previous papers	.026923776	.10614479	.157489	.20047879	.23626214	.26914841	.30036521	.33058059	.36031634	.38993651	.41978878	.44988054	.48046821	.51153767	.54330766	.576092	.61032003	.64716268	.68858218	.73866868	.8094902	.93217444	1.3281403	0	.57805431
Not applicable(previously reported or irrelevant)	Not applicable(previously reported or irrelevant)	Improvement on previous papers	.058777571	.20105755	.27065504	.313954	.34736025	.37683475	.40421367	.43042606	.45593774	.48101991	.50589085	.53083092	.55600166	.58177018	.60847592	.63655865	.66653824	.6993016	.73637736	.78087461	.8423481	.94566226	1.3272578	0	1.0741714	Biology
Novel(not previously reported)	Improvement on previous papers	Improvement on previous papers	.040302515	.11576158	.15256029	.18057525	.20473135	.22844148	.25357068	.28182578	.31524348	.35639471	.40643162	.46233481	.51949143	.57664901	.63440651	.69251299	.74954462	.80547839	.86136657	.9203527	.99159378	1.0971154	1.4598447	0	.55586761	Chemistry
Improvement on previous papers	Improvement on previous papers	Novel(not previously reported)	.095712185	.24384123	.30316734	.34084606	.36810201	.39029485	.40958112	.42711836	.44357932	.45950311	.47532022	.49135208	.50797123	.5254994	.54437029	.56508744	.58841705	.61547035	.64794719	.68965971	.75111592	.85768253	1.2440413	0	1.094594	Biology
Not applicable(previously reported or irrelevant)	Improvement on previous papers	Not applicable(previously reported or irrelevant)	.046335638	.16050589	.25644821	.32043827	.36047977	.38904524	.4119246	.43179452	.45000499	.4673962	.48450166	.50175893	.51958847	.53836358	.55850887	.58051276	.60497838	.63289535	.66607755	.70847321	.77131414	.88215023	1.3071381	0	.70141912	Biology
Improvement on previous papers	Novel(not previously reported)	Novel(not previously reported)	.10032457	.26803851	.32939333	.36849743	.39575696	.41707623	.43484932	.45043892	.46471322	.47823209	.49139774	.50456166	.51804876	.53216004	.54721439	.56360984	.58187538	.60270554	.62733877	.65840822	.70372736	.78602046	1.117838	0	.74236393	Biology
Improvement on previous papers	Not applicable(previously reported or irrelevant)	Improvement on previous papers	.075821459	.24680185	.3111757	.34701014	.37125427	.39112639	.40916038	.42668718	.44449162	.46322298	.48347127	.50573474	.5306356	.55875432	.59092164	.62831998	.67287576	.72695875	.79243386	.86943519	.9623735	1.0821931	1.3977773	0	1.2676599	Chemistry
Improvement on previous papers	Novel(not previously reported)	Improvement on previous papers	.038424373	.15003836	.20519727	.24977195	.29064107	.33032769	.3683883	.40479302	.44075102	.47789186	.51867521	.56608647	.62018341	.67826915	.73686016	.79391706	.84725368	.89648104	.94371563	.9930827	1.0548403	1.1555104	1.5006249	0	.40911615	Engineering
Improvement on previous papers	Improvement on previous papers	Improvement on previous papers	.075390875	.22494936	.29364949	.33242369	.35819215	.37885725	.39720625	.41454297	.43160361	.44892943	.4669615	.48610377	.50681674	.52972651	.55552912	.58534455	.62069035	.66407973	.71917915	.79010051	.8832472	1.0072703	1.3288643	0	1.2258081	Biology
Novel(not previously reported)	Novel(not previously reported)	Improvement on previous papers	.046815813	.15862274	.2534138	.34913975	.43038416	.48717177	.52754402	.5599128	.58829904	.61460912	.63988495	.66478175	.68976915	.71518099	.74149209	.76907635	.79841119	.83025599	.86586702	.90813249	.96551079	1.0604783	1.3594319	0	.63866013	Biology
Improvement on previous papers	Novel(not previously reported)	Improvement on previous papers	.1033119	.31143236	.39272517	.4578591	.51039988	.55286133	.58884966	.62047458	.6479705	.6715275	.69189858	.71016395	.72722846	.74394703	.76119041	.77997756	.80183423	.82913393	.86473048	.91020238	.96890259	1.0546234	1.3764545	0	.89066327	Biology
Novel(not previously reported)	Not applicable(previously reported or irrelevant)	Not applicable(previously reported or irrelevant)	.081330895	.18735778	.2354027	.27049279	.29969394	.32649142	.35202599	.37673509	.40080374	.42433876	.4475224	.47064555	.4939428	.51761526	.54209834	.56784213	.5955652	.62619925	.66143298	.70480168	.76615179	.87251896	1.2098411	0	1.0226216	Biology
Not applicable(previously reported or irrelevant)	Novel(not previously reported)	Novel(not previously reported)	.10814643	.26935273	.3462137	.39603281	.43662268	.4756844	.51474565	.55458164	.59614944	.6403327	.68603766	.72958112	.76780164	.8011207	.83120668	.8597455	.88801771	.91735977	.94928646	.9865793	1.0375043	1.12284	1.3769484	0	1.1677464	Biology
Improvement on previous papers	Improvement on previous papers	Improvement on previous papers	.074659646	.22980696	.29920745	.34080124	.37261808	.40058285	.42660779	.45153284	.47584438	.49977088	.52359194	.54748458	.57168919	.59646064	.62214947	.64914018	.67796576	.70952785	.74525237	.78851014	.8490482	.95454955	1.3312193	0	1.1265166	Chemistry
Improvement on previous papers	Improvement on previous papers	Improvement on previous papers	.052575111	.17568195	.31703377	.45353681	.5760622	.67262089	.74077904	.78880763	.82388747	.85091656	.87288785	.8916871	.90850639	.92405856	.9389571	.95368844	.96876478	.98481274	1.0028079	1.0247705	1.056392	1.1145929	1.3823103	0	.72252452	Biology
Novel(not previously reported)	Novel(not previously reported)	Improvement on previous papers	.03323108	.12201852	.19957489	.29265809	.38740122	.46403867	.52608436	.57667667	.61830974	.65361053	.68503416	.71421939	.74232888	.7705195	.79962599	.83057094	.86410886	.90096325	.94215477	.99019718	1.0533289	1.1498045	1.4437215	0	1.0105009	Medicine
Improvement on previous papers	Improvement on previous papers	Improvement on previous papers	.073816955	.16184229	.19434136	.21653926	.23493969	.25251776	.27064317	.29042804	.31298268	.339396	.37057805	.40719247	.44961536	.49771172	.55040598	.6051898	.65974867	.71358848	.76762581	.82471985	.89360708	.99645752	1.3598047	0	.76714993	Chemistry
		Novel(not previously reported)	.056421041	.19485611	.30761379	.42674416	.5375315	.62744927	.69278836	.74125254	.77820504	.80768466	.83233863	.85398614	.87373424	.89245248	.91076481	.92925841	.94857967	.96946824	.99316996	1.0222275	1.063769	1.1369706	1.4123306	0	.80218804	Biology
Improvement on previous papers	Improvement on previous papers	Novel(not previously reported)	.077046454	.26066697	.3618685	.42103851	.46133995	.49415183	.52376628	.55216098	.57987285	.60695153	.63280886	.65699714	.67946684	.70068038	.72124678	.74181902	.76312464	.78612673	.81214523	.84393513	.8891086	.9659394	1.243245	0	.88315636	Biology
Improvement on previous papers	Improvement on previous papers	Improvement on previous papers	.071416914	.1772902	.22809124	.26867473	.30409694	.3359744	.36424315	.38960701	.4130246	.43536484	.45730865	.47949165	.50259995	.5272904	.55441183	.58490443	.61952358	.65886402	.70405197	.75789022	.8297947	.9431687	1.2953708	0	.56855291	Medicine
Novel(not previously reported)	Not applicable(previously reported or irrelevant)	Not applicable(previously reported or irrelevant)	.030194283	.091740191	.1324687	.17275602	.21141565	.24816668	.28377187	.31860775	.35272205	.38601571	.41850936	.45045257	.48220581	.51445621	.54779077	.58296382	.62082088	.66220689	.70853031	.76301813	.83738112	.96032101	1.3184003	0	.27116448	Engineering
Improvement on previous papers	Improvement on previous papers	Improvement on previous papers	.076081693	.18181676	.23488843	.27295345	.30349463	.33198982	.36120433	.39288229	.42784387	.46567434	.50550812	.54669285	.58883494	.63159317	.6748333	.71847522	.76246917	.80723566	.85376716	.90440708	.96739936	1.060077	1.3517663	0	.53698367	Physics
Improvement on previous papers	Novel(not previously reported)	Improvement on previous papers	.072822452	.17681611	.26009661	.35524487	.45065987	.52669299	.57905531	.6163916	.64613223	.67183155	.69536006	.71774459	.73957223	.76127666	.78322512	.80584896	.8297109	.85553455	.88468885	.91988969	.96911049	1.0544498	1.3703923	0	1.0076052	Biology
Improvement on previous papers			.045018077	.25310963	.34122819	.39677173	.44155502	.48359388	.52323413	.56005102	.59470594	.62788951	.65981048	.69098258	.72188091	.75300002	.78470904	.81765556	.85260314	.89079183	.93371916	.98372471	1.0471057	1.1353602	1.3689266	0	.88880658	Medicine
Improvement on previous papers	Novel(not previously reported)	Improvement on previous papers	.03121084	.14688349	.21430987	.26698363	.31396329	.35839379	.40116543	.44254965	.48272336	.52331567	.56637847	.61374843	.66548491	.71992415	.77572137	.83056808	.88177288	.92900854	.97440404	1.0222179	1.0824871	1.1810451	1.5385442	0	1.1692336	Physics
Not applicable(previously reported or irrelevant)	Novel(not previously reported)	Improvement on previous papers	.046960413	.17599362	.2825644	.38814014	.4838053	.55962521	.61701858	.65864658	.68982279	.71493351	.73671007	.75663197	.77568656	.79453439	.8136977	.83375204	.8554126	.8798036	.90852439	.94490242	.9972676	1.0829028	1.361032	0	1.0399342	Biology
Novel(not previously reported)	Novel(not previously reported)	Improvement on previous papers	.09976548	.27914333	.35754305	.40406632	.43676084	.46215934	.48306233	.50116539	.51759267	.53312242	.54830652	.56347656	.57901549	.59525985	.61260211	.63167197	.65323877	.67880267	.71099746	.75488615	.82160276	.92550302	1.2716136	0	.84343886	Biology
Not applicable(previously reported or irrelevant)	Novel(not previously reported)	Novel(not previously reported)	.090312123	.2255742	.26480997	.29068559	.31204277	.33213109	.35205925	.37224138	.39289653	.41420585	.4363662	.45944452	.483787	.50951147	.5370118	.56654716	.59866458	.63414419	.67440021	.7224555	.78736407	.89091557	1.267525	0	1.0449309	Physics
Improvement on previous papers	Not applicable(previously reported or irrelevant)	Not applicable(previously reported or irrelevant)	.047603786	.20929456	.2877326	.33222818	.36555433	.39520502	.42330879	.45065415	.47747898	.50401175	.53044748	.55705857	.58401072	.61154723	.63998461	.66959369	.70095152	.73480004	.77257198	.81753749	.87886786	.97900796	1.332377	0	.52143884	Biology
Improvement on previous papers	Not applicable(previously reported or irrelevant)	Novel(not previously reported)	.073347569	.21677148	.27336329	.31183374	.34097683	.36483353	.38511753	.403108	.41994721	.43648434	.45358855	.47209239	.49285877	.51698995	.54522979	.57801956	.61524129	.65704173	.70443469	.76062483	.83449537	.94824505	1.3602581	0	1.0520022	Chemistry
Not applicable(previously reported or irrelevant)	Not applicable(previously reported or irrelevant)	Not applicable(previously reported or irrelevant)	.056327879	.177674	.22387922	.25567883	.28042281	.30207902	.32219994	.34185189	.36224788	.3846873	.41097122	.44317985	.48245114	.52744323	.57575929	.62480843	.67216849	.71794057	.76361346	.81297684	.87536502	.97779042	1.3491797	0	.40654033	Chemistry
Novel(not previously reported)	Novel(not previously reported)	Improvement on previous papers	.04518944	.11242306	.15057635	.1814754	.20992893	.23939604	.27078962	.30413908	.33838254	.37263399	.40652919	.44040585	.47484922	.51040769	.54734337	.58556628	.62515628	.66625631	.71030986	.7601999	.82502341	.92946285	1.3123406	0	.24883473	Physics
Improvement on previous papers	Improvement on previous papers	Novel(not previously reported)	.039954126	.12476224	.16390073	.19457638	.22181576	.24832058	.27515852	.30290598	.33184439	.36190057	.39297855	.42533094	.45939916	.49578696	.53478706	.57613486	.61944902	.66463399	.71267986	.76692808	.83709586	.94830537	1.3520454	0	.53866082	Chemistry
Novel(not previously reported)	Not applicable(previously reported or irrelevant)	Novel(not previously reported)	.083760142	.17930645	.24678773	.30439794	.35038102	.38922	.42350185	.45472819	.48393935	.51189232	.53932762	.56670892	.59465945	.62362242	.65430105	.687675	.7249189	.76781541	.81907171	.88245666	.96694881	1.0889422	1.3944387	0	.73335117	Medicine
Not applicable(previously reported or irrelevant)	Not applicable(previously reported or irrelevant)	Novel(not previously reported)	.05290401	.18815374	.2430492	.27981025	.30727082	.33059686	.3517797	.37195003	.39180386	.41184032	.4325006	.45419663	.47735542	.50254673	.53032112	.56110448	.59535086	.63343966	.67657006	.72782379	.79738402	.91076922	1.276238	0	.44211662	Medicine
Improvement on previous papers	Not applicable(previously reported or irrelevant)	Improvement on previous papers	.028491318	.093937159	.14541245	.19271559	.23411924	.2717244	.30696636	.34064758	.37305397	.40449142	.43513334	.46529919	.49514407	.525015	.55522728	.58616608	.61863208	.65362906	.69300568	.74068338	.80784166	.9256596	1.3057826	0	.20030671	Engineering
